# Supplementary material for: Seroprevalence and associated risk factors of brucellosis, Rift Valley fever and Q fever among settled and mobile agro-pastoralist communities and their livestock in Chad
Source: PLoS Negl Trop Dis. 2023 Jun 23;17(6):e0011395. doi: 10.1371/journal.pntd.0011395 (PMC10351688; doi:10.1371/journal.pntd.0011395)
Supplement: S1 Data — (ZIP) [file pntd.0011395.s015.zip]

Archive with 4 entries (4 files):
- Supporting_Data_1_animal_linked.csv
- Supporting_Data_2_animal_updated.csv
- Supporting_Data_3_human_linked.csv
- Supporting_Data_4_human_updated.csv
