# Supplementary material for: Seroprevalence and associated risk factors of brucellosis, Rift Valley fever and Q fever among settled and mobile agro-pastoralist communities and their livestock in Chad
Source: PLoS Negl Trop Dis. 2023 Jun 23;17(6):e0011395. doi: 10.1371/journal.pntd.0011395 (PMC10351688; doi:10.1371/journal.pntd.0011395)
Supplement: S1 Data — (ZIP) [file pntd.0011395.s015.zip › Supporting_Data_1_animal_linked.csv]

num	Num_éch	Region	Village_ZoneConc	Date_Collecte	Espece	Age	Tranche_Age	Sexe	Mal_Diag	Resul_FVR	Resul_FQ	Resul_RB_Bruc	Résult_ELISA_Bruc	linkID
1	1	2	Yao village	30. Jan 18	4	15	4	1	NA	0	0	1	NA	47
2	2	2	Yao village	30. Jan 18	4	10	4	1	NA	1	NA	1	NA	47
3	3	2	Yao village	30. Jan 18	3	4	3	2	NA	0	0	0	NA	47
4	4	2	Yao village	30. Jan 18	3	3	2	2	NA	0	1	1	NA	47
5	5	2	Yao village	30. Jan 18	3	4	3	2	NA	1	0	1	NA	47
6	6	2	Yao village	30. Jan 18	2	2	1	2	NA	0	0	1	NA	47
7	7	2	Yao village	30. Jan 18	2	2	1	1	NA	0	0	0	NA	47
8	8	2	Yao village	30. Jan 18	2	1	1	1	NA	0	0	1	NA	47
9	9	2	Yao village	30. Jan 18	2	3	1	2	NA	0	0	1	NA	47
10	10	2	Yao village	30. Jan 18	5	3	1	1	NA	0	0	0	NA	47
11	11	2	Yao village	30. Jan 18	3	4	2	2	NA	1	0	1	NA	47
12	12	2	Yao village	30. Jan 18	3	2	1	2	NA	0	0	1	NA	47
13	13	2	Yao village	30. Jan 18	3	3	1	2	NA	0	0	1	NA	47
14	14	2	Yao village	30. Jan 18	3	1	1	2	NA	0	1	0	NA	47
15	15	2	Yao village	30. Jan 18	4	5	2	1	NA	0	1	1	NA	47
16	16	2	Yao village	30. Jan 18	5	3	1	2	NA	0	0	1	NA	47
17	17	2	Yao village	30. Jan 18	5	2	1	2	NA	0	0	1	NA	47
18	18	2	Yao village	30. Jan 18	5	2	1	2	NA	0	0	1	NA	47
19	19	2	Yao village	30. Jan 18	5	1	1	1	NA	0	0	1	NA	47
20	20	2	Yao village	30. Jan 18	4	6	2	1	NA	1	0	1	NA	47
21	21	2	Chef Bourma	30. Jan 18	4	4	2	2	NA	0	0	0	NA	101
22	22	2	Chef Bourma	30. Jan 18	5	4	2	1	NA	0	0	0	NA	101
23	23	2	Chef Bourma	30. Jan 18	2	4	2	2	NA	0	1	1	NA	101
24	24	2	Chef Bourma	30. Jan 18	5	4	2	2	NA	0	0	1	NA	101
25	25	2	Chef Bourma	30/May/18	1	8	3	2	NA	0	1	1	NA	101
26	26	2	Chef Bourma	30. Jan 18	1	3	1	2	NA	0	0	1	NA	101
27	27	2	Chef Bourma	30. Jan 18	3	5	2	2	NA	0	0	1	NA	101
28	28	2	Chef Bourma	30. Jan 18	3	5	2	2	NA	0	0	1	NA	101
29	29	2	Chef Bourma	30. Jan 18	3	5	2	2	NA	0	0	1	NA	101
30	30	2	Chef Bourma	30. Jan 18	3	5	2	2	NA	0	0	1	NA	101
31	31	2	Chef Bourma	30. Jan 18	3	5	2	2	NA	0	0	1	NA	101
32	32	2	Chef Bourma	30. Jan 18	3	5	2	2	NA	0	0	1	NA	101
33	33	2	Chef Bourma	30. Jan 18	3	5	2	2	NA	0	0	1	NA	101
34	34	2	Chef Bourma	30. Jan 18	3	5	2	2	NA	0	0	1	NA	101
35	35	2	Chef Bourma	30. Jan 18	3	4	2	2	NA	0	0	1	NA	101
36	36	2	Chef Bourma	30. Jan 18	3	4	2	2	NA	0	0	1	NA	101
37	37	2	Chef Bourma	30. Jan 18	3	4	2	2	NA	0	0	1	NA	101
38	38	2	Chef Bourma	30. Jan 18	3	5	2	2	NA	0	1	1	NA	101
39	39	2	Chef Bourma	30. Jan 18	3	6	2	2	NA	0	1	1	NA	101
40	40	2	Chef Bourma	30. Jan 18	3	5	2	2	NA	0	0	1	NA	101
41	41	2	Fourkouma	30. Jan 18	4	5	2	2	NA	0	1	0	NA	16
42	42	2	Fourkouma	30. Jan 18	4	8	3	1	NA	1	1	0	NA	16
43	43	2	Fourkouma	30. Jan 18	2	1	1	1	NA	0	0	0	NA	16
44	44	2	Fourkouma	30/May/18	2	1	1	1	NA	0	0	1	NA	16
45	45	2	Fourkouma	30. Jan 18	2	4	2	2	NA	0	0	0	NA	16
46	46	2	Fourkouma	30. Jan 18	3	8	3	2	NA	0	0	1	NA	16
47	47	2	Fourkouma	30. Jan 18	4	7	3	1	NA	0	0	1	NA	16
48	48	2	Fourkouma	30. Jan 18	2	1	1	1	NA	0	0	1	NA	16
49	49	2	Fourkouma	30. Jan 18	5	5	2	1	NA	0	0	1	NA	16
50	50	2	Fourkoima	30. Jan 18	5	4	2	2	NA	0	0	1	NA	16
51	51	2	Fourkouma	30. Jan 18	5	5	2	1	NA	0	0	1	NA	16
52	52	2	Fourkouma	30. Jan 18	4	8	3	1	NA	1	0	1	NA	16
53	53	2	Fourkouma	30. Jan 18	2	2	1	2	NA	NA	0	1	NA	16
54	54	2	Fourkouma	30. Jan 18	4	8	3	1	NA	1	1	1	NA	16
55	55	2	Fourkouma	30. Jan 18	3	5	2	2	NA	1	0	1	NA	16
56	56	2	Fourkouma	30. Jan 18	2	3	1	2	NA	0	0	1	NA	16
57	57	2	Fourkouma	30. Jan 18	2	2	1	2	NA	0	0	0	NA	16
58	58	2	Fourkouma	30. Jan 18	2	3	1	2	NA	0	0	1	NA	16
59	59	2	Fourkouma	30/May/18	2	3	1	2	NA	0	0	1	NA	16
60	60	2	Fourkouma	30. Jan 18	2	2	1	2	NA	0	0	1	NA	16
61	61	2	Seita daranga	31. Jan 18	2	1	1	2	NA	0	0	1	NA	40
62	62	2	Seita daranga	31. Jan 18	1	6	2	2	NA	1	0	1	NA	40
63	63	2	Seita daranga	31. Jan 18	1	4	2	2	NA	1	1	1	NA	40
64	64	2	Seita daranga	31. Jan 18	1	7	3	2	NA	0	0	1	NA	40
65	65	2	Seita daranga	31. Jan 18	1	9	3	2	NA	1	0	1	NA	40
66	66	2	Seita daranga	31. Jan 18	1	6	2	1	NA	0	0	1	NA	40
67	67	2	Seita daranga	31. Jan 18	3	2	1	2	NA	0	0	1	NA	40
68	68	2	Seita daranga	31. Jan 18	3	3	1	2	NA	0	0	1	NA	40
69	69	2	Seita daranga	31. Jan 18	3	5	2	2	NA	0	0	1	NA	40
70	70	2	Seita daranga	31. Jan 18	3	3	1	2	NA	0	NA	1	NA	40
71	71	2	Seita daranga	31. Jan 18	3	3	1	2	NA	0	1	1	NA	40
72	72	2	Seia daranga	31. Jan 18	3	3	1	2	NA	0	0	1	NA	40
73	73	2	Seita daranga	31. Jan 18	3	3	1	2	NA	0	0	1	NA	40
74	74	2	Seita daranga	31. Jan 18	2	2	1	2	NA	0	0	1	NA	40
75	75	2	Seita daranga	31. Jan 18	2	2	1	2	NA	0	1	1	NA	40
76	76	2	Seita daranga	31. Jan 18	2	NA	1	2	NA	0	0	1	NA	40
77	77	2	Seita daranga	31. Jan 18	3	2	1	2	NA	0	0	1	NA	40
78	78	2	Seita daranga	31. Jan 18	2	2	1	2	NA	0	0	1	NA	40
79	79	2	Seita daranga	31. Jan 18	3	5	2	2	NA	0	0	0	NA	40
80	80	2	Seita daranga	31. Jan 18	3	5	2	2	NA	0	0	1	NA	40
81	81	2	Seita daranga	31. Jan 18	2	2	1	2	NA	0	0	1	NA	40
82	82	2	Seita tarsourou	31. Jan 18	4	8	3	1	NA	0	0	1	NA	41
83	83	2	Seita tarsourou	31. Jan 18	4	14	4	1	NA	0	0	1	NA	41
84	84	2	Seita tarsourou	31. Jan 18	4	9	3	1	NA	0	0	1	NA	41
85	85	2	Seita tarsourou	31. Jan 18	5	5	2	2	NA	0	0	1	NA	41
86	86	2	Seita tarsourou	31. Jan 18	2	2	1	2	NA	0	1	1	NA	41
87	87	2	Seita tarsourou	31. Jan 18	2	2	1	21	NA	0	NA	0	NA	41
88	88	2	Seita tarsourou	31. Jan 18	2	2	1	1	NA	0	0	1	NA	41
89	89	2	Seita tarsourou	31. Jan 18	2	3	1	2	NA	0	1	1	NA	41
90	90	2	Seita tarsourou	31. Jan 18	24	5	2	2	NA	0	0	0	NA	41
91	91	2	Seita tarsourou	31. Jan 18	4	8	3	1	NA	0	0	1	NA	41
92	92	2	Seita tarsourou	31. Jan 18	5	6	2	1	NA	0	0	1	NA	41
93	93	2	Seita tarsourou	31. Jan 18	4	15	4	1	NA	1	0	1	NA	41
94	94	2	Seita tarsourou	31. Jan 18	4	4	2	2	NA	0	0	1	NA	41
95	95	2	Seita tarsourou	31. Jan 18	3	8	3	2	NA	1	0	0	NA	41
96	96	2	Seita tarsourou	31. Jan 18	3	3	1	2	NA	0	0	0	NA	41
97	97	2	Seita tarsourou	31. Jan 18	3	7	3	1	NA	0	0	1	NA	41
98	98	2	Seita tarsourou	31/May/18	5	6	2	1	NA	0	0	0	NA	41
99	99	2	Seita tarsourou	31. Jan 18	4	6	2	1	NA	0	1	1	NA	41
100	100	2	Seita tarsourou	31. Jan 18	4	4	2	1	NA	0	0	0	NA	41
101	101	2	Seita tarsourou	31. Jan 18	5	5	2	1	NA	0	0	1	NA	41
102	102	2	Maksaba	31. Jan 18	4	6	2	1	NA	1	0	1	NA	29
103	103	2	Maksaba	31. Jan 18	5	6	2	1	NA	0	0	1	NA	29
104	104	2	Maksaba	31. Jan 18	4	12	4	1	NA	0	0	1	NA	29
105	105	2	Maksaba	31. Jan 18	4	10	4	1	NA	0	1	1	NA	29
106	106	2	Maksaba	31. Jan 18	5	6	2	1	NA	0	0	0	NA	29
107	107	2	Maksaba	31. Jan 18	5	5	2	1	NA	0	0	1	NA	29
108	108	2	Maksaba	31. Jan 18	4	7	2	1	NA	0	0	1	NA	29
109	109	2	Maksaba	31. Jan 18	3	3	1	2	NA	0	0	1	NA	29
110	110	2	Maksaba	31. Jan 18	4	10	4	1	NA	0	0	0	NA	29
111	111	2	Maksaba	31. Jan 18	2	3	1	2	NA	0	0	1	NA	29
112	112	2	Maksaba	31. Jan 18	2	2	1	2	NA	0	1	1	NA	29
113	113	2	Maksaba	31. Jan 18	2	4	2	2	NA	0	0	1	NA	29
114	114	2	Maksaba	31. Jan 18	4	8	3	1	NA	0	0	1	NA	29
115	115	2	Maksaba	31. Jan 18	3	1	1	NA	NA	0	1	1	NA	29
116	116	2	Maksba	31. Jan 18	5	6	2	1	NA	0	0	1	NA	29
117	117	2	Maksaba	31. Jan 18	1	2	1	1	NA	0	0	1	NA	29
118	118	2	Maksaba	31. Jan 18	1	9	3	2	NA	0	0	1	NA	29
119	119	2	Maksaba	31. Jan 18	1	1	1	2	NA	0	0	1	NA	29
120	120	2	Maksaba	31. Jan 18	1	1	1	1	NA	0	0	1	NA	29
121	121	2	Maksaba	31. Jan 18	1	10	4	2	NA	0	0	1	NA	29
122	122	2	Senitay	31. Jan 18	2	5	2	2	NA	0	1	1	NA	42
123	123	2	Senitay	31. Jan 18	4	4	2	1	NA	0	0	1	NA	42
124	124	2	Senitay	31. Jan 18	4	3	1	2	NA	0	0	1	NA	42
125	125	2	Senitay	31. Jan 18	5	5	2	2	NA	0	0	1	NA	42
126	126	2	Senitay	31. Jan 18	1	9	3	2	NA	0	1	1	NA	42
127	127	2	Senitay	31. Jan 18	1	9	3	2	NA	0	0	1	NA	42
128	128	2	Senitay	31. Jan 18	1	5	2	2	NA	0	1	1	NA	42
129	129	2	Senitay	31. Jan 18	1	6	2	2	NA	1	1	1	NA	42
130	130	2	Senitay	31. Jan 18	1	9	3	2	NA	1	0	1	NA	42
131	131	2	Senitay	31. Jan 18	1	9	3	2	NA	0	0	0	NA	42
132	132	2	Senitay	31. Jan 18	4	3	1	1	NA	0	0	0	NA	42
133	133	2	Senitay	31. Jan 18	1	7	3	2	NA	0	0	1	NA	42
134	134	2	Senitay	31. Jan 18	4	5	2	2	NA	0	0	1	NA	42
135	135	2	Senitay	31. Jan 18	4	4	2	2	NA	0	0	1	NA	42
136	136	2	Senitay	31. Jan 18	4	4	2	1	NA	0	0	1	NA	42
137	137	2	Senitay	31. Jan 18	4	5	2	2	NA	0	0	1	NA	42
138	138	2	Senitay	31. Jan 18	5	2	1	1	NA	0	0	0	NA	42
139	139	2	Senitay	31. Jan 18	5	6	2	2	NA	0	0	1	NA	42
140	140	2	senitay	31. Jan 18	5	4	2	2	NA	0	0	1	NA	42
141	141	2	Senitay	31. Jan 18	1	5	2	2	NA	0	0	1	NA	42
142	142	2	Babamalik	01. Feb 18	4	15	4	1	NA	1	0	0	NA	3
143	143	2	Babamalik	01. Feb 18	5	5	2	1	NA	0	0	1	NA	3
144	144	2	Babamalik	01. Feb 18	5	3	1	1	NA	0	0	1	NA	3
145	145	2	Babamalik	01. Feb 18	3	6	2	2	NA	0	0	1	NA	3
146	146	2	Babamalik	01. Feb 18	3	3	1	2	NA	0	0	1	NA	3
147	147	2	Babamalik	01. Feb 18	5	4	2	2	NA	1	0	0	NA	3
148	148	2	Babamalik	01. Feb 18	3	4	2	2	NA	0	0	1	NA	3
149	149	2	Babamalik	01. Feb 18	3	2	1	1	NA	0	0	1	NA	3
150	150	2	Babamalik	01. Feb 18	5	6	2	2	NA	0	0	1	NA	3
151	151	2	Babamalik	01. Feb 18	5	4	2	2	NA	0	0	1	NA	3
152	152	2	Babamalik	01. Feb 18	1	7	3	2	NA	0	0	1	NA	3
153	153	2	Babamalik	01. Feb 18	1	9	3	2	NA	0	0	1	NA	3
154	154	2	Babamalik	01. Feb 18	5	4	2	2	NA	0	0	1	NA	3
155	155	2	Babamalik	01. Feb 18	1	1	1	1	NA	0	0	1	NA	3
156	156	2	Babamalik	01. Feb 18	5	4	2	1	NA	0	0	1	NA	3
157	157	2	Babamalik	01. Feb 18	5	4	2	1	NA	0	0	1	NA	3
158	158	2	Babamalik	01. Feb 18	4	3	1	1	NA	0	0	1	NA	3
159	159	2	Babamalik	01. Feb 18	1	3	1	2	NA	0	0	1	NA	3
160	160	2	Babamalik	01. Feb 18	1	2	1	2	NA	0	0	0	NA	3
161	161	2	Babamalik	01. Feb 18	1	3	1	2	NA	0	0	1	NA	3
162	162	2	Tchaga f	01. Feb 18	4	15	4	1	NA	0	0	0	NA	45
163	163	2	Tchaga f	01. Feb 18	4	5	2	1	NA	0	0	0	NA	45
164	164	2	Tchaga f	01. Feb 18	4	10	4	1	NA	0	0	1	NA	45
165	165	2	Tchaga f	01. Feb 18	4	6	2	1	NA	0	0	0	NA	45
166	166	2	Tchaga f	01. Feb 18	4	2	2	2	NA	0	0	1	NA	45
167	167	2	Tchaga f	01. Feb 18	4	4	2	2	NA	0	0	1	NA	45
168	168	2	Tchaga f	01. Feb 18	4	5	2	1	NA	0	0	1	NA	45
169	169	2	Tchaga f	01. Feb 18	4	12	4	1	NA	0	0	1	NA	45
170	170	2	Tchaga f	01. Feb 18	4	4	2	2	NA	0	0	1	NA	45
171	171	2	Tchaga f	01. Feb 18	4	12	4	1	NA	0	0	1	NA	45
172	172	2	Tchaga f	01. Feb 18	4	6	2	1	NA	0	0	0	NA	45
173	173	2	Tchaga f	01. Feb 18	4	4	2	2	NA	0	0	1	NA	45
174	174	2	Tchaga f	01. Feb 18	4	4	2	1	NA	0	0	1	NA	45
175	175	2	Tchaga f	01. Feb 18	5	5	2	2	NA	0	0	1	NA	45
176	176	2	Tchaga f	01. Feb 18	5	5	2	1	NA	0	0	1	NA	45
177	177	2	Tchaga f	01. Feb 18	3	1	1	1	NA	0	0	1	NA	45
178	178	2	Tchaga f	01. Feb 18	5	5	2	1	NA	0	0	1	NA	45
179	179	2	Tchaga f	01. Feb 18	5	4	2	2	NA	0	0	1	NA	45
180	180	2	Tchaga f	01. Feb 18	5	5	2	1	NA	0	0	1	NA	45
181	181	2	Tchaga f	01. Feb 18	5	3	1	1	NA	0	0	1	NA	45
182	182	2	Azirega	01. Feb 18	4	4	2	2	NA	0	0	1	NA	2
183	183	2	Azeriga	01. Feb 18	4	4	2	2	NA	0	0	1	NA	2
184	184	2	Azirega	01. Feb 18	1	5	2	1	NA	0	0	1	NA	2
185	185	2	Azirega	01. Feb 18	1	5	2	2	NA	0	0	1	NA	2
186	186	2	Azirega	01. Feb 18	2	4	2	2	NA	0	0	1	NA	2
187	187	2	Azirega	01. Feb 18	2	2	1	2	NA	0	0	1	NA	2
188	188	2	Azirega	01. Feb 18	2	2	1	2	NA	1	0	1	NA	2
189	189	2	Azirega	01. Feb 18	2	2	1	2	NA	0	0	1	NA	2
190	190	2	Azirega	01. Feb 18	2	3	1	2	NA	0	0	1	NA	2
191	191	2	Azirega	01. Feb 18	2	4	2	2	NA	0	0	1	NA	2
192	192	2	Azirega	01. Feb 18	2	4	2	2	NA	0	0	0	NA	2
193	193	2	Azirega	01. Feb 18	4	3	1	1	NA	0	0	1	NA	2
194	194	2	Azirega	01. Feb 18	4	5	2	1	NA	0	0	1	NA	2
195	195	2	Azirega	01. Feb 18	5	1	1	1	NA	0	0	1	NA	2
196	196	2	Azirega	01. Feb 18	2	4	2	2	NA	0	0	1	NA	2
197	197	2	Azirega	01. Feb 18	2	3	1	2	NA	0	0	1	NA	2
198	198	2	Azirega	01. Feb 18	2	3	1	1	NA	0	0	0	NA	2
199	199	2	Azirega	01. Feb 18	2	2	1	2	NA	0	0	1	NA	2
200	200	2	Azirega	01. Feb 18	5	2	1	2	NA	0	0	1	NA	2
201	201	2	Azirega	01. Feb 18	2	4	2	2	NA	0	0	1	NA	2
202	202	2	Galo	02. Feb 18	2	1	1	2	NA	0	0	0	NA	17
203	203	2	Galo	02. Feb 18	2	3	1	2	NA	0	0	1	NA	17
204	204	2	Galo	02. Feb 18	2	1	1	2	NA	0	0	1	NA	17
205	205	2	Galo	02. Feb 18	2	2	1	2	NA	0	0	1	NA	17
206	206	2	Galo	02. Feb 18	2	4	2	2	NA	0	0	1	NA	17
207	207	2	Galo	02. Feb 18	1	1	1	2	NA	0	0	0	NA	17
208	208	2	Galo	02. Feb 18	2	5	2	2	NA	0	0	1	NA	17
209	209	2	Galo	02. Feb 18	4	2	4	1	NA	0	0	1	NA	17
210	210	2	Galo	02. Feb 18	4	5	2	2	NA	0	0	1	NA	17
211	211	2	Galo	02. Feb 18	2	6	2	2	NA	0	0	1	NA	17
212	212	2	Galo	02. Feb 18	2	6	2	2	NA	0	0	1	NA	17
213	213	2	Galo	02. Feb 18	2	5	2	2	NA	0	0	1	NA	17
214	214	2	Galo	02. Feb 18	2	5	2	2	NA	0	1	1	NA	17
215	215	2	Galo	02. Feb 18	2	4	2	2	NA	0	0	1	NA	17
216	216	2	Galo	02. Feb 18	4	4	2	1	NA	0	0	0	NA	17
217	217	2	Galo	02. Feb 18	2	4	2	2	NA	0	0	1	NA	17
219	218	2	Galo	02. Feb 18	3	2	1	2	NA	0	0	1	NA	17
220	219	2	Galo	02. Feb 18	3	4	2	2	NA	0	0	1	NA	17
221	220	2	Galo	02. Feb 18	2	3	1	2	NA	0	0	1	NA	17
222	221	2	Galo	02. Feb 18	3	5	2	2	NA	1	1	1	NA	17
223	222	2	Galo	02. Feb 18	4	9	3	1	NA	0	0	1	NA	17
224	223	2	Ngolo f	02. Feb 18	4	10	4	1	NA	0	0	1	NA	100
225	224	2	Ngolo f	02. Feb 18	4	10	4	1	NA	0	0	1	NA	100
226	225	2	Ngolo f	02. Feb 18	4	10	4	1	NA	1	0	1	NA	100
227	226	2	Ngolo f	02. Feb 18	5	4	2	1	NA	0	NA	0	NA	100
228	227	2	Ngolo f	02. Feb 18	2	2	1	2	NA	0	0	0	NA	100
229	228	2	Ngolo f	02. Feb 18	2	2	1	2	NA	1	0	1	NA	100
230	229	2	Ngolo f	02. Feb 18	2	2	1	2	NA	0	0	1	NA	100
231	230	2	Ngolo f	02. Feb 18	1	6	2	2	NA	0	0	1	NA	100
232	231	2	Ngolo f	02. Feb 18	5	5	2	1	NA	0	0	1	NA	100
233	232	2	Ngolo f	02. Feb 18	4	5	2	2	NA	0	0	1	NA	100
234	233	2	Ngolo f	02. Feb 18	4	4	2	1	NA	0	0	1	NA	100
235	234	2	Ngolo f	02. Feb 18	4	7	3	1	NA	0	0	1	NA	100
236	235	2	Ngolo f	02. Feb 18	4	8	3	1	NA	0	0	1	NA	100
237	236	2	Ngolo f	02. Feb 18	2	6	2	2	NA	0	0	1	NA	100
238	237	2	Ngolo f	02. Feb 18	2	2	1	2	NA	0	0	1	NA	100
239	238	2	Ngolo f	02. Feb 18	2	4	2	2	NA	0	0	1	NA	100
240	239	2	Ngolo f	02. Feb 18	3	1	1	2	NA	0	0	1	NA	100
241	240	2	Ngolo f	02. Feb 18	3	1	2	NA	NA	0	0	1	NA	100
242	241	2	Ngolo f	02. Feb 18	3	4	2	2	NA	1	0	1	NA	100
243	242	2	Ngolo f	02. Feb 18	3	2	1	2	NA	0	1	1	NA	100
244	243	2	Ngolo f	02. Feb 18	3	2	1	2	NA	0	1	0	NA	100
245	244	2	Ngolo f	02. Feb 18	3	2	1	1	NA	1	0	1	NA	100
246	245	2	Teketé	03. Feb 18	1	7	3	2	NA	0	0	1	NA	46
247	246	2	Teketé	03. Feb 18	1	10	4	2	NA	1	0	1	NA	46
248	247	2	Teketé	03. Feb 18	1	20	4	2	NA	1	0	0	NA	46
249	248	2	Teketé	03. Feb 18	1	10	4	2	NA	0	0	1	NA	46
250	249	2	Teketé	03. Feb 18	1	3	1	1	NA	0	0	1	NA	46
251	250	2	Teketé	03. Feb 18	1	2	1	1	NA	0	0	0	NA	46
252	251	2	Teketé	03. Feb 18	1	2	1	1	NA	0	0	1	NA	46
253	252	2	Teketé	03. Feb 18	1	3	1	2	NA	0	NA	1	NA	46
254	253	2	Teketé	03. Feb 18	1	12	4	2	NA	0	0	0	NA	46
255	254	2	Teketé	03. Feb 18	1	4	2	2	NA	0	1	1	NA	46
256	255	2	Teketé	03. Feb 18	1	2	1	2	NA	0	0	1	NA	46
257	256	2	Teketé	02/Mar/18	1	2	1	1	NA	0	0	1	NA	46
258	257	2	Tékété	03. Feb 18	1	8	3	2	NA	0	0	1	NA	46
259	258	2	Tékété	03. Feb 18	1	8	3	2	NA	0	0	1	NA	46
260	259	2	Tékété	03. Feb 18	1	3	1	2	NA	0	0	1	NA	46
261	260	2	Teketé	03. Feb 18	1	6	2	2	NA	0	0	0	NA	46
262	261	2	Teketé	03. Feb 18	1	4	2	1	NA	0	1	1	NA	46
263	262	2	Teketé	03. Feb 18	1	5	2	1	NA	0	0	1	NA	46
264	263	2	Tékété	03. Feb 18	1	10	4	2	NA	1	0	1	NA	46
265	264	2	Tékété	03. Feb 18	1	2	1	2	NA	1	0	1	NA	46
266	265	2	Tékété	03. Feb 18	1	2	1	2	NA	0	0	1	NA	46
267	266	2	Tékété	03. Feb 18	1	5	2	2	NA	1	0	1	NA	46
268	267	2	Tekété	03. Feb 18	5	4	2	1	NA	0	0	1	NA	46
269	268	2	Tékété	03. Feb 18	4	6	3	1	NA	0	0	1	NA	46
270	269	2	Tekété	03. Feb 18	1	2	1	1	NA	1	0	0	NA	46
271	270	2	Sidi mafi	03. Feb 18	3	5	2	2	NA	0	0	1	NA	43
272	271	2	Sidi mafi	03. Feb 18	2	3	1	2	NA	0	0	0	NA	43
273	272	2	Sidi mafi	03. Feb 18	2	3	1	2	NA	0	0	1	NA	43
274	273	2	Sidi mafi	03. Feb 18	2	2	2	2	NA	0	0	0	NA	43
275	274	2	Sidi mafi	03. Feb 18	2	3	1	2	NA	0	0	1	NA	43
276	275	2	Sidi mafi	03. Feb 18	2	2	1	1	NA	0	0	1	NA	43
277	276	2	Sidi mafi	03. Feb 18	2	3	1	2	NA	0	NA	1	NA	43
278	277	2	Sidi mafi	03. Feb 18	2	2	1	2	NA	0	1	1	NA	43
279	278	2	Sidi mafi	03. Feb 18	2	3	1	2	NA	0	1	0	NA	43
280	279	2	Sidi mafi	03. Feb 18	2	3	1	2	NA	0	0	0	NA	43
281	280	2	Sidi mafi	03. Feb 18	4	15	4	1	NA	0	0	1	NA	43
282	281	2	Sidi mafi	03. Feb 18	4	4	2	1	NA	0	0	1	NA	43
283	282	2	Sidi mafi	03. Feb 18	3	2	1	1	NA	0	0	1	NA	43
284	283	2	Sidi mafi	03. Feb 18	3	2	1	1	NA	0	0	1	NA	43
285	284	2	Sidi mafi	03. Feb 18	5	4	2	1	NA	0	0	1	NA	43
286	285	2	Sidi mafi	03. Feb 18	4	8	3	1	NA	0	0	1	NA	43
287	286	2	Sidi mafi	03. Feb 18	5	4	2	1	NA	0	0	1	NA	43
288	287	2	Sidi mafi	03. Feb 18	2	3	1	2	NA	0	0	1	NA	43
289	288	2	Sidi mafi	03. Feb 18	2	1	1	2	NA	0	0	1	NA	43
290	289	2	Sidi mafi	03. Feb 18	3	3	1	2	NA	0	0	1	NA	43
291	290	2	Sidi mafi	03. Feb 18	2	3	1	1	NA	0	0	1	NA	43
292	291	2	Sidi mafi	03. Feb 18	2	4	2	2	NA	0	0	1	NA	43
293	292	2	Sidi mafi	03. Feb 18	2	1	1	2	NA	0	1	1	NA	43
294	293	2	Abourda	04. Feb 18	2	1	1	1	NA	0	0	0	NA	1
295	294	2	Abourda	04. Feb 18	2	3	1	2	NA	0	0	1	NA	1
296	295	2	Abourda	04. Feb 18	2	2	1	2	NA	0	1	1	NA	1
297	296	2	Abourda	04. Feb 18	2	2	1	1	NA	0	1	1	NA	1
298	297	2	Abourda	04. Feb 18	2	3	1	2	NA	0	0	0	NA	1
299	298	2	Abourda	04. Feb 18	2	2	1	2	NA	0	1	1	NA	1
300	299	2	Abourda	04. Feb 18	2	2	1	2	NA	0	1	0	NA	1
301	300	2	Abourda	04. Feb 18	2	3	1	1	NA	0	0	1	NA	1
302	301	2	Abourda	04. Feb 18	2	8	3	1	NA	NA	0	1	NA	1
303	302	2	Abourda	04. Feb 18	2	1	1	2	NA	0	1	1	NA	1
304	303	2	Abourda	04. Feb 18	2	2	1	1	NA	0	0	1	NA	1
305	304	2	Abourda	04. Feb 18	2	2	1	1	NA	0	0	1	NA	1
306	305	2	Abourda	04. Feb 18	2	1	1	1	NA	0	1	1	NA	1
307	306	2	Abourda	04. Feb 18	2	2	1	2	NA	0	1	1	NA	1
308	307	2	Abourda	04. Feb 18	2	4	2	2	NA	0	0	1	NA	1
309	308	2	Abourda	04. Feb 18	2	4	2	2	NA	0	0	1	NA	1
310	309	2	Abourda	04. Feb 18	2	8	3	1	NA	0	1	1	NA	1
311	310	2	Abourda	04. Feb 18	2	6	2	1	NA	0	0	1	NA	1
312	311	2	Abourda	04. Feb 18	2	5	1	1	NA	0	0	0	NA	1
313	312	2	Abourda	04. Feb 18	2	8	3	1	NA	NA	0	1	NA	1
314	313	2	Abourda	04. Feb 18	2	3	1	2	NA	0	0	1	NA	1
315	314	2	Abourda	04. Feb 18	2	10	4	1	NA	1	0	1	NA	1
316	315	2	Farhana	04. Feb 18	3	2	1	1	NA	0	0	1	NA	15
317	316	2	Farhana	04. Feb 18	5	2	1	1	NA	0	0	0	NA	15
318	317	2	Farhana	04. Feb 18	2	2	1	2	NA	0	1	1	NA	15
319	318	2	Farhana	04. Feb 18	2	3	1	1	NA	0	1	1	NA	15
320	319	2	Farhana	04. Feb 18	3	1	1	1	NA	0	0	0	NA	15
321	320	2	Farhana	04. Feb 18	4	8	3	2	NA	0	0	0	NA	15
322	321	2	Farhana	04. Feb 18	3	2	1	2	NA	0	0	1	NA	15
323	322	2	Farhana	04. Feb 18	3	2	1	2	NA	0	0	1	NA	15
324	323	2	Farhana	04. Feb 18	3	3	1	2	NA	0	1	0	NA	15
325	324	2	Farhana	04. Feb 18	3	1	1	2	NA	0	0	1	NA	15
326	325	2	Farhana	04. Feb 18	3	1	1	1	NA	0	0	1	NA	15
327	326	2	Farhana	04. Feb 18	3	2	1	1	NA	0	0	1	NA	15
328	327	2	Farhana	04. Feb 18	3	1	1	1	NA	0	0	1	NA	15
329	328	2	Farhana	04. Feb 18	3	1	1	1	NA	0	1	1	NA	15
330	329	2	Farhana	04. Feb 18	3	1	1	1	NA	0	1	1	NA	15
331	330	2	Farhana	04. Feb 18	3	2	1	1	NA	0	0	0	NA	15
332	331	2	Farhana	04. Feb 18	3	2	1	1	NA	1	0	1	NA	15
333	332	2	Farhana	04. Feb 18	3	2	1	1	NA	0	0	1	NA	15
334	333	2	Farhana	04. Feb 18	3	2	1	1	NA	1	0	1	NA	15
335	334	2	Farhana	04. Feb 18	3	2	1	1	NA	0	0	1	NA	15
336	335	2	Doubounoro	04. Feb 18	3	2	1	1	NA	0	0	1	NA	14
337	336	2	Doubounoro	04. Feb 18	3	3	1	2	NA	0	1	1	NA	14
338	337	2	Doubounoro	04. Feb 18	3	2	1	1	NA	0	0	1	NA	14
339	338	2	Doubounoro	04. Feb 18	3	2	1	2	NA	0	0	1	NA	14
340	339	2	Doubounoro	04. Feb 18	3	3	1	1	NA	0	0	1	NA	14
341	340	2	Doubounoro	04. Feb 18	3	2	1	2	NA	0	0	1	NA	14
342	341	2	Doubounoro	04. Feb 18	3	6	2	1	NA	0	0	1	NA	14
343	342	2	Doubounoro	04. Feb 18	2	2	1	1	NA	0	0	1	NA	14
344	343	2	Doubounoro	04. Feb 18	3	2	1	2	NA	0	0	1	NA	14
345	344	2	Doubounoro	04. Feb 18	3	2	1	2	NA	1	1	1	NA	14
346	345	2	Doubounoro	04. Feb 18	4	3	1	2	NA	0	0	1	NA	14
347	346	2	Doubounoro	04. Feb 18	3	4	2	2	NA	1	0	1	NA	14
348	347	2	Doubounoro	04. Feb 18	3	10	4	1	NA	0	0	1	NA	14
349	348	2	Doubounoro	04. Feb 18	3	2	1	2	NA	0	0	1	NA	14
350	349	2	Doubounoro	04. Feb 18	3	3	1	1	NA	0	0	1	NA	14
351	350	2	Doubounoro	04. Feb 18	3	2	1	1	NA	0	1	1	NA	14
352	351	2	Doubounoro	04. Feb 18	3	2	1	2	NA	0	1	0	NA	14
353	352	2	Doubounoro	04. Feb 18	2	2	1	2	NA	0	1	1	NA	14
354	353	2	Doubounoro	04. Feb 18	3	3	1	2	NA	1	1	1	NA	14
355	354	2	Doubounoro	04. Feb 18	3	2	1	2	NA	0	0	0	NA	14
356	355	2	Doubounoro	04. Feb 18	3	3	1	2	NA	1	0	1	NA	14
357	356	2	Doubounoro	04. Feb 18	3	2	1	2	NA	0	0	1	NA	14
358	357	2	Doubounoro	04. Feb 18	3	1	1	2	NA	0	0	0	NA	14
359	358	2	Maroubo	04. Feb 18	3	1	1	2	NA	0	0	0	NA	31
360	359	2	Maroubo	04. Feb 18	2	4	2	2	NA	0	0	1	NA	31
361	360	2	Maroubo	04. Feb 18	3	4	2	2	NA	0	0	1	NA	31
362	361	2	Maroubo	04. Feb 18	3	3	1	2	NA	1	0	1	NA	31
363	362	2	Maroubo	04. Feb 18	3	5	2	2	NA	0	0	0	NA	31
364	363	2	Maroubo	04. Feb 18	3	3	1	2	NA	0	1	1	NA	31
365	364	2	Maroubo	04. Feb 18	3	1	1	1	NA	1	0	1	NA	31
366	365	2	Maroubo	04. Feb 18	3	3	1	2	NA	0	0	0	NA	31
367	366	2	Maroubo	04. Feb 18	3	3	1	2	NA	0	1	1	NA	31
368	367	2	Maroubo	04. Feb 18	3	1	1	2	NA	0	1	1	NA	31
369	368	2	Maroubo	04. Feb 18	3	4	2	2	NA	0	0	1	NA	31
370	369	2	Maroubo	04. Feb 18	3	4	2	1	NA	0	0	1	NA	31
371	370	2	Maroubo	04. Feb 18	3	3	1	2	NA	0	0	0	NA	31
372	371	2	Maroubo	04. Feb 18	3	3	1	2	NA	0	0	0	NA	31
373	372	2	Maroubo	04. Feb 18	3	3	1	2	NA	0	0	0	NA	31
374	373	2	Maroubo	04. Feb 18	3	2	1	1	NA	0	1	0	NA	31
375	374	2	Maroubo	04. Feb 18	3	1	1	2	NA	0	0	1	NA	31
376	375	2	Maroubo	04. Feb 18	3	5	2	2	NA	0	0	1	NA	31
377	376	2	Maroubo	04. Feb 18	3	2	1	1	NA	0	0	1	NA	31
378	377	2	Maroubo	04. Feb 18	3	3	1	2	NA	0	0	1	NA	31
379	378	2	Garia	04. Feb 18	2	3	1	2	NA	0	0	1	NA	18
380	379	2	Garia	04. Feb 18	2	2	NA	1	NA	0	0	1	NA	18
381	380	2	Garia	04. Feb 18	2	3	1	2	NA	1	1	0	NA	18
382	381	2	Garia	04. Feb 18	2	4	2	2	NA	0	0	1	NA	18
383	382	2	Garia	04. Feb 18	2	1	1	2	NA	0	1	1	NA	18
384	383	2	Garia	04. Feb 18	2	3	1	2	NA	0	0	0	NA	18
385	384	2	Garia	04. Feb 18	2	2	1	2	NA	0	0	1	NA	18
386	385	2	Garia	04. Feb 18	2	2	1	2	NA	0	0	1	NA	18
387	386	2	Garia	04. Feb 18	2	2	1	2	NA	0	0	1	NA	18
388	387	2	Garia	04. Feb 18	2	2	1	1	NA	0	0	1	NA	18
389	388	2	Garia	04. Feb 18	2	5	2	2	NA	0	1	1	NA	18
390	389	2	Garia	04. Feb 18	2	3	1	2	NA	0	0	1	NA	18
391	390	2	Garia	04. Feb 18	2	4	2	2	NA	0	0	1	NA	18
392	391	2	Garia	04. Feb 18	2	3	1	2	NA	0	0	1	NA	18
393	392	2	Garia	04. Feb 18	2	5	2	2	NA	0	0	1	NA	18
394	393	2	Garia	04. Feb 18	2	1	1	2	NA	0	0	1	NA	18
395	394	2	Garia	04. Feb 18	2	3	1	2	NA	0	1	1	NA	18
396	395	2	Garia	04. Feb 18	1	10	4	2	NA	1	0	1	NA	18
397	396	2	Garia	04. Feb 18	2	2	1	2	NA	0	1	1	NA	18
398	397	2	Garia	04. Feb 18	7	6	2	2	NA	1	0	1	NA	18
399	398	2	Garia	04. Feb 18	1	1	1	2	NA	0	0	1	NA	18
400	399	2	Garia	04. Feb 18	1	2	1	2	NA	0	0	1	NA	18
401	400	2	Garia	04. Feb 18	1	5	2	2	NA	0	0	1	NA	18
402	401	2	Garia	04. Feb 18	1	10	4	2	NA	0	0	1	NA	18
403	402	2	Maguetti	05. Feb 18	3	3	1	2	NA	2	0	1	NA	22
404	403	2	Maguetti	05. Feb 18	3	3	1	2	NA	0	0	1	NA	22
405	404	2	Maguetti	05. Feb 18	3	2	1	1	NA	0	1	1	NA	22
406	405	2	Maguetti	05. Feb 18	3	3	1	1	NA	0	1	1	NA	22
407	406	2	Maguetti	05. Feb 18	2	1	1	2	NA	0	0	1	NA	22
408	407	2	Maguetti	05. Feb 18	3	1	1	1	NA	0	0	1	NA	22
409	408	2	Maguetti	05. Feb 18	2	1	1	2	NA	0	0	0	NA	22
410	409	2	Maguetti	05. Feb 18	2	4	1	2	NA	0	1	1	NA	22
411	410	2	Magueitti	05. Feb 18	2	2	1	2	NA	0	0	1	NA	22
412	411	2	Maguetti	05. Feb 18	3	3	1	2	NA	0	0	1	NA	22
413	412	2	Maguetti	05. Feb 18	3	2	1	1	NA	0	0	1	NA	22
414	413	2	Maguetti	05. Feb 18	2	1	1	1	NA	0	0	1	NA	22
415	414	2	Maguetti	05. Feb 18	3	2	1	1	NA	0	0	1	NA	22
416	415	2	Maguetti	05. Feb 18	2	2	1	1	NA	0	0	1	NA	22
417	416	2	Maguetti	05. Feb 18	3	3	1	1	NA	0	0	1	NA	22
418	417	2	Maguetti	05. Feb 18	3	2	1	1	NA	0	0	1	NA	22
419	418	2	Maguetti	05. Feb 18	3	1	1	1	NA	0	0	1	NA	22
420	419	2	Maguetti	05. Feb 18	3	2	1	1	NA	0	1	1	NA	22
421	420	2	Maguetti	05. Feb 18	3	1	1	1	NA	0	1	1	NA	22
422	421	2	Maguetti	05. Feb 18	3	4	2	2	NA	0	0	1	NA	22
423	422	2	Maguetti	05. Feb 18	3	3	1	2	NA	0	1	1	NA	22
424	423	2	Doubakh	05. Feb 18	1	8	3	2	NA	0	0	1	NA	13
425	424	2	Doubakh	05. Feb 18	1	10	4	2	NA	0	1	0	NA	13
426	425	2	Doubakh	05. Feb 18	1	8	3	2	NA	0	0	1	NA	13
427	426	2	Doubakh	05. Feb 18	1	3	1	2	NA	0	0	1	NA	13
428	427	2	Doubakh	05. Feb 18	1	2	1	2	NA	0	0	1	NA	13
429	428	2	Doubakh	05. Feb 18	1	6	2	2	NA	0	0	1	NA	13
430	429	2	Doubakh	05. Feb 18	1	8	3	2	NA	0	0	1	NA	13
431	430	2	Doubakh	05. Feb 18	1	6	2	2	NA	0	0	1	NA	13
432	431	2	Doubakh	05. Feb 18	1	7	3	2	NA	0	0	1	NA	13
433	432	2	Doubakh	05. Feb 18	1	7	3	2	NA	0	1	1	NA	13
434	433	2	Doubakh	05. Feb 18	1	5	2	2	NA	0	0	1	NA	13
435	434	2	Doubakh	05. Feb 18	1	2	1	2	NA	0	0	1	NA	13
436	435	2	Doubakh	05. Feb 18	1	6	2	2	NA	0	0	1	NA	13
437	436	2	Doubakh	05. Feb 18	1	3	1	2	NA	0	0	1	NA	13
438	437	2	Doubakh	05. Feb 18	1	9	3	2	NA	0	0	1	NA	13
439	438	2	Doubakh	05. Feb 18	1	2	1	2	NA	0	0	1	NA	13
440	439	2	Doubakh	05. Feb 18	1	8	3	2	NA	0	1	1	NA	13
441	440	2	Doubakh	05. Feb 18	1	6	2	2	NA	0	0	1	NA	13
442	441	2	Doubakh	05. Feb 18	1	7	3	2	NA	0	1	0	NA	13
443	442	2	Doubakh	05. Feb 18	1	2	1	2	NA	0	0	1	NA	13
444	443	2	Bimanga	05. Feb 18	4	9	3	1	NA	0	0	1	NA	7
445	444	2	Bimanga	05. Feb 18	4	11	4	1	NA	0	0	1	NA	7
446	445	2	Bemanga	05. Feb 18	4	8	3	1	NA	0	0	1	NA	7
447	446	2	Bemanga	05. Feb 18	4	6	2	1	NA	0	0	1	NA	7
448	447	2	Bemanga	05. Feb 18	4	5	2	1	NA	0	0	1	NA	7
449	448	2	Bemanga	05. Feb 18	4	4	2	1	NA	0	1	1	NA	7
450	449	2	Bemanga	05. Feb 18	3	2	1	2	NA	0	0	0	NA	7
451	450	2	Bemanga	05. Feb 18	3	4	2	2	NA	0	1	0	NA	7
452	451	2	Bemanga	05. Feb 18	4	4	2	1	NA	0	0	1	NA	7
453	452	2	Bemanga	05. Feb 18	4	7	3	1	NA	0	0	1	NA	7
454	453	2	Bemanga	05. Feb 18	4	10	4	2	NA	0	0	0	NA	7
455	454	2	Bemanga	05. Feb 18	2	4	2	2	NA	0	0	1	NA	7
456	455	2	Bemanga	05. Feb 18	2	4	2	2	NA	0	0	0	NA	7
457	456	2	Bemanga	05. Feb 18	2	3	1	2	NA	0	0	1	NA	7
458	457	2	Beimanga	05. Feb 18	2	3	1	2	NA	0	0	1	NA	7
459	458	2	Bemanga	05. Feb 18	2	10	4	2	NA	0	1	0	NA	7
460	459	2	Bemanga	05. Feb 18	2	10	4	2	NA	0	0	1	NA	7
461	460	2	Bemanga	05. Feb 18	2	2	1	2	NA	0	0	1	NA	7
462	461	2	Bemanga	05. Feb 18	3	2	1	2	NA	0	0	0	NA	7
463	462	2	Bemanga	05. Feb 18	2	2	1	2	NA	0	0	1	NA	7
464	463	2	Bemanga	05. Feb 18	2	2	1	2	NA	0	0	0	NA	7
465	464	2	Ndjamenabilala	06. Feb 18	2	4	2	1	NA	0	0	1	NA	92
466	465	2	Ndjamena bilala	06. Feb 18	2	2	1	1	NA	0	0	1	NA	92
467	466	2	Ndjamenabilala	06. Feb 18	4	5	21	1	NA	0	0	0	NA	92
468	467	2	Ndjamena bilala	06. Feb 18	2	3	1	2	NA	0	0	0	NA	92
469	468	2	Ndjamena bilala	06. Feb 18	2	3	1	2	NA	0	0	0	NA	92
470	469	2	Ndjamena bilala	06. Feb 18	2	2	1	2	NA	0	0	1	NA	92
471	470	2	Ndamena bilala	06. Feb 18	2	5	2	2	NA	0	0	1	NA	92
472	471	2	Ndjamena bilala	06. Feb 18	2	5	2	2	NA	0	0	1	NA	92
473	472	2	Ndjamena bilala	06. Feb 18	2	5	2	2	NA	0	0	1	NA	92
474	473	2	Ndjamena bilala	06. Feb 18	2	4	2	2	NA	0	0	1	NA	92
475	474	2	Ndjamena bilala	06. Feb 18	1	8	3	2	NA	1	0	1	NA	92
476	475	2	Ndamena bilala	06. Feb 18	1	4	2	1	NA	0	0	0	NA	92
477	476	2	Ndjamena bilala	06. Feb 18	1	5	2	2	NA	0	0	1	NA	92
478	477	2	Ndjamena bilala	06. Feb 18	1	6	2	2	NA	0	0	1	NA	92
479	478	2	Ndjamena bilala	06. Feb 18	5	5	2	1	NA	0	0	0	NA	92
480	479	2	Ndjamena bilala	06. Feb 18	1	5	2	2	NA	0	0	1	NA	92
481	480	2	Ndjamena bilala	06. Feb 18	1	1	1	2	NA	0	0	0	NA	92
482	481	2	Ndjamena bilala	06. Feb 18	1	2	1	2	NA	0	0	1	NA	92
483	482	2	Ndjamena bilala	06. Feb 18	1	1	1	2	NA	0	0	0	NA	92
484	483	2	Ndjamena bilala	16. Jan 18	1	5	2	2	NA	0	0	1	NA	92
485	1	1	Danamadji village	16. Jan 18	1	1	1	2	NA	0	NA	1	NA	10
486	2	1	Danamadji village	16. Jan 18	1	1	1	1	NA	0	0	0	NA	10
487	3	1	Danamadji village	16. Jan 18	1	6	2	1	NA	0	1	1	NA	10
488	4	1	Danamadji village	16. Jan 18	1	2	1	1	NA	1	0	1	NA	10
489	5	1	Danamadji village	16. Jan 18	1	3	1	2	NA	0	0	1	NA	10
490	6	1	Danamadji village	16. Jan 18	1	2	1	2	NA	0	0	1	NA	10
491	7	1	Danamadji village	16. Jan 18	1	4	2	1	NA	0	0	1	NA	10
492	8	1	Danamadji village	16. Jan 18	1	2	1	1	NA	0	0	0	NA	10
493	9	1	Danamadji village	16. Jan 18	1	2	1	1	NA	0	0	1	NA	10
494	10	1	Danamadji village	16. Jan 18	1	1	1	2	NA	0	0	1	NA	10
495	11	1	Danamadji village	16. Jan 18	1	2	1	2	NA	0	0	1	NA	10
496	12	1	Danamadji village	16. Jan 18	1	2	1	2	NA	1	1	1	NA	10
497	13	1	Danamadji village	16. Jan 18	1	1	1	2	NA	1	0	0	NA	10
498	14	1	Danamadji village	16. Jan 18	1	1	1	2	NA	0	0	1	NA	10
499	15	1	Danamadji village	16. Jan 18	1	2	1	1	NA	0	0	0	NA	10
500	16	1	Danamadji village	16. Jan 18	1	16	4	2	NA	0	0	1	NA	10
501	17	1	Danamadji village	16. Jan 18	1	1	1	2	NA	0	0	0	NA	10
502	18	1	Danamadji village	16. Jan 18	1	6	2	2	NA	0	1	0	NA	10
503	19	1	Danamadji village	16. Jan 18	1	3	1	2	NA	0	0	0	NA	10
504	20	1	Danamadji village	16. Jan 18	1	4	2	2	NA	0	0	1	NA	10
505	21	1	Maindou	16. Jan 18	3	4	2	2	NA	0	0	1	NA	24
506	22	1	Maindou	16. Jan 18	3	2	1	2	NA	1	1	1	NA	24
507	23	1	Maindou	16. Jan 18	3	4	2	2	NA	0	0	1	NA	24
508	24	1	Maindou	16. Jan 18	3	2	1	2	NA	0	0	1	NA	24
509	25	1	Maindou	16. Jan 18	2	2	1	2	NA	0	0	1	NA	24
510	26	1	Maindou	16. Jan 18	3	4	2	2	NA	0	1	0	NA	24
511	27	1	Maindou	16. Jan 18	3	2	1	1	NA	0	0	1	NA	24
512	28	1	Maindou	16. Jan 18	3	3	1	1	NA	0	0	1	NA	24
513	29	1	Maindou	16. Jan 18	3	3	1	2	NA	0	0	0	NA	24
514	30	1	Maindou	16. Jan 18	3	6	2	2	NA	1	NA	1	NA	24
515	31	1	Maindou	16. Jan 18	1	2	1	2	NA	0	0	0	NA	24
516	32	1	Maindou	16. Jan 18	1	2	1	1	NA	0	NA	1	NA	24
517	33	1	Maindou	16. Feb 18	1	3	1	1	NA	0	0	0	NA	24
518	34	1	Maindou	16. Feb 18	1	2	1	2	NA	0	0	0	NA	24
519	35	1	Maindou	16. Jan 18	1	1	1	2	NA	0	0	0	NA	24
520	36	1	Maindou	16. Jan 18	1	3	1	2	NA	0	0	1	NA	24
521	37	1	Maindou	16. Jan 18	1	5	2	1	NA	0	0	1	NA	24
522	38	1	Maindou	16. Jan 18	1	1	1	1	NA	0	0	1	NA	24
523	39	1	Maindou	16. Jan 18	1	1	1	1	NA	1	0	0	NA	24
524	40	1	Maindou	16. Jan 18	1	1	1	1	NA	0	0	0	NA	24
525	41	1	Bebongo	16. Jan 18	3	4	2	1	NA	0	0	1	NA	5
526	42	1	Bebongo	16. Jan 18	3	2	1	2	NA	0	NA	NA	NA	5
527	43	1	Bebongo	16. Jan 18	3	4	2	2	NA	0	0	0	NA	5
528	44	1	Bebongo	16. Jan 18	3	3	1	2	NA	0	0	0	NA	5
529	45	1	Bebongo	16. Jan 18	3	1	1	1	NA	1	0	0	NA	5
530	46	1	Bebongo	16. Jan 18	3	2	1	2	NA	1	0	0	NA	5
531	47	1	Bebongo	16. Jan 18	3	1	1	1	NA	NA	0	0	NA	5
532	48	1	Bebongo	16. Jan 18	3	1	1	1	NA	0	0	1	NA	5
533	49	1	Bebongo	16. Jan 18	3	3	1	2	NA	0	0	0	NA	5
534	50	1	Bebongo	16. Jan 18	3	1	1	1	NA	NA	0	NA	NA	5
535	51	1	Bebongo	16. Jan 18	3	3	1	1	NA	NA	0	NA	NA	5
536	52	1	Bebongo	16. Jan 18	3	2	1	2	NA	NA	0	NA	NA	5
537	53	1	Bebongo	16. Jan 18	3	3	1	2	NA	1	1	0	NA	5
538	54	1	Bebongo	16. Jan 18	3	1	1	1	NA	NA	0	NA	NA	5
539	55	1	Bebongo	16. Jan 18	3	3	1	1	NA	NA	0	NA	NA	5
540	56	1	Bebongo	16. Jan 18	3	3	1	2	NA	0	NA	1	NA	5
541	57	1	Bebongo	16. Jan 18	3	3	1	2	NA	0	0	0	NA	5
542	58	1	Bebongo	16. Jan 18	3	4	2	2	NA	0	1	0	NA	5
543	59	1	Bebongo	16. Jan 18	3	4	2	2	NA	0	1	1	NA	5
544	60	1	Bebongo	16. Jan 18	3	1	1	2	NA	0	NA	1	NA	5
545	61	1	Guirmolo	16. Jan 18	3	3	1	2	NA	NA	0	NA	NA	20
546	62	1	Guirmolo	16. Jan 18	3	3	1	2	NA	0	0	0	NA	20
547	63	1	Guirmolo	16. Jan 18	3	3	1	2	NA	0	1	0	NA	20
548	64	1	Guirmolo	16. Jan 18	3	2	1	2	NA	0	0	1	NA	20
549	65	1	Guirmolo	16. Jan 18	3	2	1	2	NA	0	0	0	NA	20
550	66	1	Guirmolo	16. Jan 18	3	2	1	2	NA	0	0	0	NA	20
551	67	1	Guirmolo	16. Jan 18	3	3	1	2	NA	0	1	0	NA	20
552	68	1	Guirmolo	16. Jan 18	3	1	1	2	NA	1	0	0	NA	20
553	69	1	Guirmolo	16. Jan 18	3	3	1	2	NA	0	0	0	NA	20
554	70	1	Guirmolo	16. Jan 18	3	2	1	2	NA	0	0	0	NA	20
555	71	1	Guirmolo	16. Jan 18	3	3	1	2	NA	0	0	1	NA	20
556	72	1	Guirmolo	16. Jan 18	3	1	1	2	NA	0	NA	1	NA	20
557	73	1	Guirmolo	16. Jan 18	3	1	1	2	NA	0	0	1	NA	20
558	74	1	Guirmolo	16. Jan 18	3	1	1	1	NA	0	0	1	NA	20
559	75	1	Guirmolo	16. Jan 18	3	3	1	1	NA	0	0	1	NA	20
560	76	1	Guirmolo	16. Jan 18	3	1	1	2	NA	0	1	1	NA	20
561	77	1	Guirmolo	16. Jan 18	3	2	1	2	NA	1	1	1	NA	20
562	78	1	Guirmolo	16. Jan 18	3	2	1	1	NA	0	NA	1	NA	20
563	79	1	Guirmolo	16. Jan 18	3	2	1	2	NA	0	1	1	NA	20
564	80	1	Guirmolo	16. Jan 18	3	3	1	2	NA	0	0	1	NA	20
565	81	1	Guirmolo	16. Jan 18	3	3	1	2	NA	0	0	0	NA	20
566	82	1	Sohongo	16. Jan 18	3	1	1	2	NA	1	0	0	NA	44
567	83	1	Sohongo	16. Jan 18	3	2	1	2	NA	0	0	0	NA	44
568	84	1	Sohongo	16. Jan 18	3	2	1	2	NA	0	0	0	NA	44
569	85	1	Sohongo	16. Jan 18	3	2	1	2	NA	1	0	0	NA	44
570	86	1	Sohongo	16. Jan 18	3	1	1	1	NA	0	0	0	NA	44
571	87	1	Sohongo	16. Jan 18	3	2	1	2	NA	0	0	1	NA	44
572	88	1	Sohongo	16. Jan 18	3	3	1	2	NA	0	1	1	NA	44
573	89	1	Sohongo	16. Jan 18	3	2	1	2	NA	0	0	0	NA	44
574	90	1	Sohongo	16. Jan 18	3	3	1	2	NA	0	1	0	NA	44
575	91	1	Sohongo	16. Jan 18	3	2	1	2	NA	1	0	0	NA	44
576	92	1	Sohongo	16. Jan 18	3	3	1	2	NA	0	0	1	NA	44
577	93	1	Sohongo	16. Jan 18	3	2	1	2	NA	0	0	0	NA	44
578	94	1	Sohongo	16. Jan 18	3	2	1	2	NA	0	NA	0	NA	44
579	95	1	Sohongo	16. Jan 18	3	1	1	2	NA	1	0	1	NA	44
580	96	1	Sohongo	16. Jan 18	3	1	1	2	NA	0	0	1	NA	44
581	97	1	Sohongo	16. Jan 18	3	2	1	2	NA	0	NA	1	NA	44
582	98	1	Sohongo	16. Jan 18	3	1	1	2	NA	0	0	1	NA	44
583	99	1	Sohongo	16. Jan 18	3	2	1	2	NA	1	1	1	NA	44
584	100	1	Sohongo	16. Jan 18	3	1	1	2	NA	0	0	1	NA	44
585	101	1	Sohongo	16. Jan 18	3	NA	1	1	NA	NA	0	1	NA	44
586	102	1	Gourourou	17. Jan 18	3	1	1	1	NA	0	0	0	NA	19
587	103	1	Gourourou	17. Jan 18	3	1	1	1	NA	0	0	0	NA	19
588	104	1	Gourourou	17. Jan 18	3	2	1	1	NA	0	0	1	NA	19
589	105	1	Gourourou	17. Jan 18	2	1	1	1	NA	1	1	1	NA	19
590	106	1	Gourourou	17. Jan 18	2	1	1	1	NA	0	0	0	NA	19
591	107	1	Gourourou	17. Jan 18	2	1	1	1	NA	0	0	1	NA	19
592	108	1	Gourourou	17. Jan 18	2	2	1	0	NA	0	0	1	NA	19
593	109	1	Gourourou	17. Jan 18	3	1	1	1	NA	0	0	1	NA	19
594	110	1	Gourourou	17. Jan 18	3	1	1	1	NA	0	0	1	NA	19
595	111	1	Gourourou	17. Jan 18	3	2	1	2	NA	0	0	1	NA	19
596	112	1	Gourourou	17. Jan 18	3	2	1	2	NA	0	0	1	NA	19
597	113	1	Gourourou	17. Jan 18	3	1	1	1	NA	0	0	0	NA	19
598	114	1	Gourourou	17. Jan 18	1	2	1	1	NA	0	0	0	NA	19
599	115	1	Gourourou	17. Jan 18	1	1	1	1	NA	0	0	0	NA	19
600	116	1	Gourourou	17. Jan 18	1	2	1	1	NA	0	0	0	NA	19
601	117	1	Gourourou	17. Jan 18	1	1	1	1	NA	0	0	0	NA	19
602	118	1	Gourourou	17. Jan 18	1	1	1	1	NA	1	0	1	NA	19
603	119	1	Gourourou	17. Jan 18	1	1	1	1	NA	0	0	1	NA	19
604	120	1	Gourourou	17. Jan 18	1	1	1	1	NA	1	0	1	NA	19
605	121	1	Maimbaya	17. Jan 18	1	1	2	1	NA	0	0	0	NA	23
606	122	1	Maimbaya	17. Jan 18	1	1	1	1	NA	0	0	0	NA	23
607	123	1	Maimbaya	17. Jan 18	1	2	2	1	NA	0	0	1	NA	23
608	124	1	Maimbaya	17. Jan 18	1	1	1	1	NA	0	0	1	NA	23
609	125	1	Maimbaya	17. Jan 18	1	2	2	1	NA	0	0	1	NA	23
610	126	1	Maimbaya	17. Jan 18	1	2	2	1	NA	1	0	0	NA	23
611	127	1	Maimbaya	17. Jan 18	1	1	1	1	NA	1	0	0	NA	23
612	128	1	Maimbaya	17. Jan 18	1	2	2	2	NA	0	0	1	NA	23
613	129	1	Maimbaya	17. Jan 18	1	2	2	2	NA	0	1	1	NA	23
614	130	1	Maimbaya	17. Jan 18	1	2	2	2	NA	0	0	0	NA	23
615	131	1	Maimbaya	17. Jan 18	1	1	1	2	NA	0	0	1	NA	23
616	132	1	Maimbaya	17. Jan 18	1	2	1	2	NA	0	1	0	NA	23
617	133	1	Maimbaya	17. Jan 18	1	3	1	2	NA	0	0	0	NA	23
618	134	1	Maimbaya	17. Jan 18	1	2	1	2	NA	0	0	1	NA	23
619	135	1	Maimbaya	17. Jan 18	1	3	1	2	NA	0	0	1	NA	23
620	136	1	Maimbaya	17. Jan 18	1	2	1	2	NA	0	NA	0	NA	23
621	137	1	Maimbaya	17. Jan 18	1	1	1	2	NA	0	0	1	NA	23
622	138	1	Maimbaya	17. Jan 18	1	1	1	1	NA	0	0	0	NA	23
623	139	1	Maimbaya	17. Jan 18	1	1	1	2	NA	0	0	1	NA	23
624	140	1	Maimbaya	17. Jan 18	1	2	1	1	NA	0	0	0	NA	23
625	141	1	Maimbaya	17. Jan 18	1	1	1	1	NA	0	0	0	NA	23
626	142	1	Maimbaya	17. Jan 18	1	1	1	1	NA	0	1	0	NA	23
627	143	1	Nouma	18. Jan 18	1	1	1	1	NA	0	0	1	NA	34
628	144	1	Nouma	18. Jan 18	1	2	1	1	NA	0	0	1	NA	34
629	145	1	Nouma	18. Jan 18	1	1	1	2	NA	0	0	1	NA	34
630	146	1	Nouma	18. Jan 18	1	1	1	2	NA	0	0	1	NA	34
631	147	1	Nouma	18. Jan 18	1	1	1	2	NA	0	0	0	NA	34
632	148	1	Nouma	18. Jan 18	1	3	1	2	NA	0	0	1	NA	34
633	149	1	Nouma	18. Jan 18	1	1	1	1	NA	0	0	0	NA	34
634	150	1	Nouma	18. Jan 18	1	2	1	1	NA	0	1	1	NA	34
635	151	1	Nouma	18. Jan 18	1	2	1	2	NA	0	0	1	NA	34
636	152	1	Nouma	18. Jan 18	1	2	1	2	NA	0	0	0	NA	34
637	153	1	Nouma	18. Jan 18	1	1	1	2	NA	0	0	0	NA	34
638	154	1	Nouma	18. Jan 18	1	2	1	1	NA	0	0	1	NA	34
639	155	1	Nouma	18. Jan 18	1	2	1	2	NA	1	0	0	NA	34
640	156	1	Nouma	18. Jan 18	1	2	1	2	NA	0	0	0	NA	34
641	157	1	Nouma	18. Jan 18	1	2	1	2	NA	0	0	0	NA	34
642	158	1	Nouma	18. Jan 18	1	2	1	2	NA	0	0	1	NA	34
643	159	1	Nouma	18. Jan 18	1	2	1	2	NA	0	0	0	NA	34
644	160	1	Nouma	18. Jan 18	1	1	1	2	NA	0	0	0	NA	34
645	161	1	Nouma	18. Jan 18	1	2	1	1	NA	0	0	0	NA	34
646	162	1	Nouma	18. Jan 18	1	3	1	2	NA	0	0	0	NA	34
647	163	1	Moyo f	18. Jan 18	1	4	2	2	NA	0	0	0	NA	33.1
648	164	1	Moyo f	18. Jan 18	1	2	1	1	NA	0	0	0	NA	33.1
649	165	1	Moyo f	18. Jan 18	1	3	1	2	NA	0	0	1	NA	33.1
650	166	1	Moyo f	18. Jan 18	1	2	1	1	NA	0	0	1	NA	33.1
651	167	1	Moyo f	18. Jan 18	1	4	2	2	NA	0	0	0	NA	33.1
652	168	1	Moyo f	18. Jan 18	1	4	2	2	NA	0	0	0	NA	33.1
653	169	1	Moyo f	18. Jan 18	1	3	1	2	NA	0	0	0	NA	33.1
654	170	1	Moyo f	18. Jan 18	1	4	2	2	NA	0	0	0	NA	33.1
655	171	1	Moyo f	18. Jan 18	1	1	1	2	NA	NA	0	1	NA	33.1
656	172	1	Moyo f	18. Jan 18	1	3	1	2	NA	1	0	0	NA	33.1
657	173	1	Moyo f	18. Jan 18	1	2	1	2	NA	0	0	0	NA	33.1
658	174	1	Moyo f	18. Jan 18	1	3	1	2	NA	1	0	1	NA	33.1
659	175	1	Moyo f	18. Jan 18	1	3	1	2	NA	0	0	0	NA	33.1
660	176	1	Moyo f	18. Jan 18	1	1	1	2	NA	0	0	0	NA	33.1
661	177	1	Moyo f	18. Jan 18	1	1	1	2	NA	0	0	1	NA	33.1
662	178	1	Moyo f	18. Jan 18	1	3	1	2	NA	0	NA	1	NA	33.1
663	179	1	Moyo f	18. Jan 18	1	2	1	1	NA	0	0	0	NA	33.1
664	180	1	Moyo f	18. Jan 18	1	2	1	2	NA	0	0	0	NA	33.1
665	181	1	Moyo f	18. Jan 18	1	5	1	2	NA	0	1	1	NA	33.1
666	182	1	Moyo f	18. Jan 18	1	2	1	2	NA	0	0	0	NA	33.1
667	183	1	Paris sara	18. Jan 18	1	1	1	2	NA	0	0	1	NA	35
668	184	1	Paris sara	18. Jan 18	1	1	1	2	NA	0	0	1	NA	35
669	185	1	Paris sara	18. Jan 18	1	1	1	2	NA	0	0	0	NA	35
670	186	1	Paris sara	18. Jan 18	1	2	1	2	NA	0	0	1	NA	35
671	187	1	Paris sara	18. Jan 18	1	5	1	1	NA	0	0	1	NA	35
672	188	1	Paris sara	18. Jan 18	1	3	1	2	NA	0	0	0	NA	35
673	189	1	Paris sara	18. Jan 18	1	2	1	2	NA	NA	0	0	NA	35
674	190	1	Paris sara	18. Jan 18	3	2	1	1	NA	0	0	0	NA	35
675	191	1	Paris sara	18. Jan 18	3	1	1	1	NA	0	0	0	NA	35
676	192	1	Paris sara	18. Jan 18	3	3	1	2	NA	1	0	0	NA	35
677	193	1	Paris sara	18. Jan 18	3	2	1	1	NA	0	0	0	NA	35
678	194	1	Paris sara	18. Jan 18	3	1	1	2	NA	0	0	0	NA	35
679	195	1	Paris sara	18. Jan 18	3	1	1	2	NA	0	0	0	NA	35
680	196	1	Paris sara	18. Jan 18	3	1	1	2	NA	0	1	0	NA	35
681	197	1	Paris sara	18. Jan 18	3	1	1	1	NA	1	1	1	NA	35
682	198	1	Paris sara	18. Jan 18	3	1	1	1	NA	0	1	1	NA	35
683	199	1	Paris sara	18. Jan 18	3	1	1	2	NA	0	1	0	NA	35
684	200	1	paris sara	18. Jan 18	3	1	1	2	NA	0	0	1	NA	35
685	201	1	paris sara	18. Jan 18	3	1	1	1	NA	0	0	1	NA	35
686	202	1	paris sara	18. Jan 18	3	2	1	2	NA	0	0	1	NA	35
687	203	1	Maimara	18. Jan 18	3	1	1	2	NA	0	0	0	NA	26
688	204	1	Maimara	18. Jan 18	3	1	1	1	NA	0	0	1	NA	26
689	205	1	Maimara	18. Jan 18	3	1	1	2	NA	1	0	0	NA	26
690	206	1	Maimara	18. Jan 18	3	3	1	2	NA	0	1	1	NA	26
691	207	1	Maimara	18. Jan 18	3	1	1	2	NA	0	1	1	NA	26
692	208	1	Maimara	18. Jan 18	3	1	1	2	NA	NA	0	0	NA	26
693	209	1	Maimara	18. Jan 18	3	3	1	2	NA	0	0	0	NA	26
694	210	1	Maimara	18. Jan 18	3	5	2	2	NA	0	NA	0	NA	26
695	211	1	Maimara	18. Jan 18	3	2	1	2	NA	0	1	0	NA	26
696	212	1	Maimara	18. Jan 18	3	1	1	1	NA	0	1	0	NA	26
697	213	1	Maimara	18. Jan 18	3	1	1	1	NA	0	0	0	NA	26
698	214	1	Maimara	18. Jan 18	3	2	1	2	NA	0	0	1	NA	26
699	215	1	Maimara	18. Jan 18	3	2	1	1	NA	0	0	0	NA	26
700	216	1	Maimara	18. Jan 18	3	2	1	2	NA	0	0	0	NA	26
701	217	1	Maimara	18. Jan 18	3	1	1	2	NA	0	0	1	NA	26
702	218	1	Maimara	18. Jan 18	3	1	1	1	NA	0	NA	1	NA	26
703	219	1	Maimara	18. Jan 18	1	2	1	2	NA	0	0	0	NA	26
704	220	1	Maimara	18. Jan 18	3	2	1	2	NA	0	0	1	NA	26
705	221	1	Sanadyo	19. Jan 18	1	1	1	2	NA	0	0	0	NA	38
706	222	1	Sanadyo	19. Jan 18	1	2	1	2	NA	0	0	1	NA	38
707	223	1	Sanadyo	19. Jan 18	1	2	1	2	NA	0	0	0	NA	38
708	224	1	Sanadyo	19. Jan 18	1	3	1	1	NA	NA	0	0	NA	38
709	225	1	Sanadyo	19. Jan 18	1	2	1	2	NA	0	0	0	NA	38
710	226	1	Sanadyo	19. Jan 18	1	2	1	2	NA	0	0	0	NA	38
711	227	1	Sanadyo	19. Jan 18	1	2	1	2	NA	0	0	0	NA	38
712	228	1	Sanadyo	19. Jan 18	1	1	1	1	NA	0	0	0	NA	38
713	229	1	Sanadyo	19. Jan 18	1	1	1	1	NA	0	0	0	NA	38
714	230	1	Sanadyo	19. Jan 18	1	1	1	2	NA	0	0	0	NA	38
715	231	1	Sanadyo	19. Jan 18	1	4	2	2	NA	0	1	0	NA	38
716	232	1	Sanadyo	19. Jan 18	1	3	1	2	NA	0	0	0	NA	38
717	233	1	Sanadyo	19. Jan 18	1	1	1	2	NA	0	0	0	NA	38
718	234	1	Sanadyo	19. Jan 18	1	3	1	2	NA	0	0	0	NA	38
719	235	1	Sanadyo	19. Jan 18	1	1	1	1	NA	0	0	1	NA	38
720	236	1	Sanadyo	19. Jan 18	1	2	1	1	NA	0	0	0	NA	38
721	237	1	Sanadyo	19. Jan 18	1	2	1	1	NA	0	0	0	NA	38
722	238	1	Sanadyo	19. Jan 18	1	2	1	1	NA	0	0	0	NA	38
723	239	1	Sanadyo	19. Jan 18	3	2	1	1	NA	0	0	0	NA	38
724	240	1	Sanadyo	19. Jan 18	3	1	1	1	NA	0	0	0	NA	38
725	241	1	konako	19. Jan 18	3	2	1	2	NA	0	0	1	NA	9
726	242	1	konako	19. Jan 18	3	1	1	2	NA	0	0	1	NA	9
727	243	1	Konako	19. Jan 18	3	1	1	1	NA	1	0	0	NA	9
728	244	1	Konako	19. Jan 18	3	2	1	1	NA	0	0	1	NA	9
729	245	1	Konako	19. Jan 18	3	2	1	2	NA	0	0	1	NA	9
730	246	1	Konako	19. Jan 18	1	2	1	1	NA	0	0	1	NA	9
731	247	1	Konako	19. Jan 18	1	3	1	2	NA	0	0	1	NA	9
732	248	1	Konako	19. Jan 18	1	2	1	2	NA	0	NA	1	NA	9
733	249	1	Konako	19. Jan 18	1	2	1	2	NA	0	0	1	NA	9
734	250	1	Konako	19. Jan 18	1	1	1	1	NA	0	0	1	NA	9
735	251	1	Konako	19. Jan 18	1	2	1	1	NA	0	NA	1	NA	9
736	252	1	Konako	19. Jan 18	1	1	1	1	NA	0	0	1	NA	9
737	253	1	Konako	19. Jan 18	1	1	1	1	NA	0	0	1	NA	9
738	254	1	Konako	19. Jan 18	1	2	1	2	NA	0	NA	0	NA	9
739	255	1	Konako	19. Jan 18	1	1	1	2	NA	0	0	0	NA	9
740	256	1	Konako	19. Jan 18	1	2	1	1	NA	0	0	1	NA	9
741	257	1	Konako	19. Jan 18	1	5	2	2	NA	0	0	1	NA	9
742	258	1	Konako	19. Jan 18	1	4	2	1	NA	0	0	1	NA	9
743	259	1	Konako	19. Jan 18	1	5	2	2	NA	0	0	0	NA	9
744	260	1	Konako	19. Jan 18	1	5	2	2	NA	0	0	1	NA	9
745	261	1	Borsaha	19. Jan 18	1	2	1	2	NA	0	0	1	NA	8
746	262	1	Borsaha	19. Jan 18	1	3	1	2	NA	1	0	0	NA	8
747	263	1	Borsaha	19. Jan 18	1	2	1	2	NA	0	0	1	NA	8
748	264	1	Borsaha	19. Jan 18	1	2	1	2	NA	0	0	1	NA	8
749	265	1	Borsaha	19. Jan 18	1	2	1	2	NA	1	NA	1	NA	8
750	266	1	Borsaha	19. Jan 18	1	3	1	2	NA	0	0	1	NA	8
751	267	1	Borsaha	19. Jan 18	1	2	1	1	NA	0	0	0	NA	8
752	268	1	Borsaha	19. Jan 18	1	3	1	1	NA	0	0	0	NA	8
753	269	1	Borsaha	19. Jan 18	1	2	1	2	NA	0	0	0	NA	8
754	270	1	Borsaha	19. Jan 18	1	3	1	1	NA	1	NA	0	NA	8
755	271	1	Borsaha	19. Jan 18	1	2	1	2	NA	0	1	0	NA	8
756	272	1	Borsaha	19. Jan 18	1	3	1	2	NA	0	0	0	NA	8
757	273	1	borsaha	19. Jan 18	1	7	3	1	NA	1	0	1	NA	8
758	274	1	Borsaha	19. Jan 18	1	2	1	2	NA	0	NA	0	NA	8
759	275	1	Borsaha	19. Jan 18	1	8	3	2	NA	1	0	0	NA	8
760	276	1	Borsaha	19. Jan 18	1	3	1	1	NA	0	0	1	NA	8
761	277	1	Borsaha	19. Jan 18	1	3	1	1	NA	0	NA	1	NA	8
762	278	1	Borsaha	19. Jan 18	1	3	1	1	NA	0	0	0	NA	8
763	279	1	Borsaha	19. Jan 18	1	2	1	2	NA	0	0	0	NA	8
764	280	1	Borsaha	19. Jan 18	1	5	2	1	NA	1	NA	1	NA	8
765	281	1	Sako	19. Jan 18	1	3	1	2	NA	0	0	1	NA	39
766	282	1	Sako	19. Jan 18	1	2	1	2	NA	0	NA	1	NA	39
767	283	1	Sako	19. Jan 18	1	3	1	2	NA	0	0	1	NA	39
768	284	1	Sako	19. Jan 18	1	4	2	1	NA	0	0	1	NA	39
769	285	1	Sako	19. Jan 18	1	2	1	2	NA	0	0	1	NA	39
770	286	1	Sako	19. Jan 18	1	2	1	2	NA	0	0	1	NA	39
771	287	1	Sako	19. Jan 18	1	1	1	1	NA	0	0	0	NA	39
772	288	1	Sako	19. Jan 18	1	1	1	1	NA	0	NA	1	NA	39
773	289	1	Sako	19. Jan 18	1	2	1	2	NA	0	0	1	NA	39
774	290	1	Sako	19. Jan 18	1	2	1	2	NA	0	0	1	NA	39
775	291	1	Sako	19. Jan 18	1	4	2	4	NA	0	NA	0	NA	39
776	292	1	Sako	19. Jan 18	1	3	1	3	NA	0	0	0	NA	39
777	293	1	Sako	19. Jan 18	1	2	1	2	NA	0	0	1	NA	39
778	294	1	Sako	19. Jan 18	1	1	1	1	NA	0	0	1	NA	39
779	295	1	Sako	19. Jan 18	1	2	1	1	NA	0	0	1	NA	39
780	296	1	Sako	19. Jan 18	1	2	1	2	NA	0	0	0	NA	39
781	297	1	Sako	19. Jan 18	1	3	1	2	NA	0	0	0	NA	39
782	298	1	Sako	19. Jan 18	1	2	1	1	NA	0	0	1	NA	39
783	299	1	Sako	19. Jan 18	1	5	2	1	NA	0	0	1	NA	39
784	300	1	Sako	19. Jan 18	3	1	1	2	NA	0	0	1	NA	39
785	301	1	Ramla	19. Jan 18	3	2	1	2	NA	0	0	1	NA	36
786	302	1	Ramla	19. Jan 18	3	2	1	2	NA	0	0	0	NA	36
787	303	1	Ramla	19. Jan 18	3	3	1	2	NA	0	0	0	NA	36
788	304	1	Ramla	19. Jan 18	3	2	1	2	NA	0	0	0	NA	36
789	305	1	Ramla	19. Jan 18	3	3	1	2	NA	0	0	1	NA	36
790	306	1	Ramla	19. Jan 18	3	1	1	1	NA	0	0	1	NA	36
791	307	1	Ramla	19. Jan 18	3	2	1	2	NA	0	1	1	NA	36
792	308	1	Ramla	19. Jan 18	3	2	1	2	NA	0	1	0	NA	36
793	309	1	Ramla	19. Jan 18	3	2	1	2	NA	1	0	1	NA	36
794	310	1	Ramla	19. Jan 18	3	3	1	2	NA	1	NA	0	NA	36
795	311	1	Ramla	19. Jan 18	3	4	2	2	NA	0	0	0	NA	36
796	312	1	Ramla	19. Jan 18	3	2	1	2	NA	0	0	1	NA	36
797	313	1	Ramla	19. Jan 18	3	2	1	1	NA	0	0	1	NA	36
798	314	1	Ramla	19. Jan 18	3	2	1	2	NA	0	1	0	NA	36
799	315	1	Ramla	19. Jan 18	3	5	2	2	NA	1	0	0	NA	36
800	316	1	Ramla	19. Jan 18	3	2	1	2	NA	0	0	1	NA	36
801	317	1	Ramla	19. Jan 18	3	3	1	2	NA	0	0	1	NA	36
802	318	1	Ramla	19. Jan 18	3	2	1	1	NA	0	0	0	NA	36
803	319	1	Ramla	19. Jan 18	3	2	1	1	NA	0	0	1	NA	36
804	320	1	Ramla	19. Jan 18	3	3	1	2	NA	0	NA	0	NA	36
805	321	1	Ryad	19. Jan 18	3	2	1	2	NA	0	1	1	NA	37
806	322	1	Ryad	19. Jan 18	3	3	1	2	NA	0	0	0	NA	37
807	323	1	Ryad	19. Jan 18	3	3	1	2	NA	0	1	1	NA	37
808	324	1	Ryad	19. Jan 18	3	3	1	2	NA	0	0	1	NA	37
809	325	1	Ryad	19. Jan 18	3	1	1	1	NA	0	0	0	NA	37
810	326	1	Ryad	19. Jan 18	3	3	1	2	NA	0	0	0	NA	37
811	327	1	Ryad	19. Jan 18	3	5	2	1	NA	0	0	0	NA	37
812	328	1	Ryad	19. Jan 18	3	1	1	1	NA	0	0	1	NA	37
813	329	1	Ryad	19. Jan 18	3	1	1	2	NA	0	0	0	NA	37
814	330	1	Ryad	19. Jan 18	3	5	2	2	NA	0	0	0	NA	37
815	331	1	Ryad	19. Jan 18	3	2	1	2	NA	0	0	0	NA	37
816	332	1	Ryad	19. Jan 18	3	2	1	2	NA	0	0	0	NA	37
817	333	1	Ryad	19. Jan 18	3	2	1	2	NA	1	0	1	NA	37
818	334	1	Ryad	19. Jan 18	3	2	1	1	NA	0	0	1	NA	37
819	335	1	Ryad	19. Jan 18	3	3	1	1	NA	0	0	0	NA	37
820	336	1	Ryad	19. Jan 18	3	2	1	1	NA	0	0	1	NA	37
821	337	1	Ryad	19. Jan 18	3	2	1	2	NA	0	0	1	NA	37
822	338	1	Ryad	19. Jan 18	3	2	1	2	NA	0	0	1	NA	37
823	339	1	Ryad	19. Jan 18	3	3	1	1	NA	0	1	0	NA	37
824	340	1	Ryad	19. Jan 18	3	6	2	2	NA	0	0	1	NA	37
825	341	1	Maka/Ndakono	19. Jan 18	1	1	1	1	NA	1	0	0	NA	27
826	342	1	Maka/Ndakon	19. Jan 18	1	1	1	2	NA	0	0	0	NA	27
827	343	1	Maka/Ndakono	19. Jan 18	1	1	1	2	NA	0	0	0	NA	27
828	344	1	Maka/Ndakono	19. Jan 18	1	1	1	2	NA	0	0	1	NA	27
829	345	1	Maka/Ndakono	19. Jan 18	1	1	1	2	NA	0	0	0	NA	27
830	346	1	Maka/Ndakono	19. Jan 18	1	6	2	2	NA	0	0	1	NA	27
831	347	1	Maka/Ndakono	19. Jan 18	1	4	2	1	NA	0	0	0	NA	27
832	348	1	Maka/Ndakono	19. Jan 18	1	2	1	1	NA	0	0	0	NA	27
833	349	1	Maka/Ndakono	19. Jan 18	1	1	1	2	NA	0	0	1	NA	27
834	350	1	Maka/Ndakono	19. Jan 18	1	3	1	2	NA	0	0	0	NA	27
835	351	1	Maka/Ndakono	19. Jan 18	1	2	1	1	NA	0	0	1	NA	27
836	352	1	Maka/Ndakono	19. Jan 18	1	2	1	1	NA	0	0	1	NA	27
837	353	1	Maka/Ndakono	19. Jan 18	1	1	1	1	NA	0	0	1	NA	27
838	354	1	Maka/Ndakono	19. Jan 18	1	2	1	1	NA	0	0	0	NA	27
839	355	1	Maka/Ndakono	19. Jan 18	1	3	1	2	NA	0	0	0	NA	27
840	356	1	Maka/Ndakono	19. Jan 18	1	3	1	2	NA	1	0	1	NA	27
841	357	1	Maka/Ndakono	19. Jan 18	1	2	1	1	NA	0	0	1	NA	27
842	358	1	Maka/Ndakono	19. Jan 18	1	1	1	2	NA	0	0	1	NA	27
843	359	1	Maka/Ndakono	19. Jan 18	1	4	2	2	NA	0	NA	1	NA	27
844	360	1	Maka/Ndakono	19. Jan 18	1	3	1	2	NA	0	0	0	NA	27
845	361	1	Medina	20. Jan 18	1	2	1	2	NA	1	0	0	NA	32
846	362	1	Medina	20. Jan 18	1	5	2	2	NA	0	0	1	NA	32
847	363	1	Medina	20. Jan 18	1	2	1	2	NA	0	0	1	NA	32
848	364	1	Medina	20. Jan 18	1	2	1	2	NA	0	0	0	NA	32
849	365	1	Medina	20. Jan 18	1	3	1	1	NA	0	0	0	NA	32
850	366	1	Medina	20. Jan 18	1	1	1	1	NA	0	0	0	NA	32
851	367	1	Medina	20. Jan 18	1	4	2	1	NA	0	0	1	NA	32
852	368	1	Medina	20. Jan 18	1	1	1	2	NA	0	0	0	NA	32
853	369	1	Medina	20. Jan 18	1	1	1	2	NA	0	0	0	NA	32
854	370	1	Medina	20. Jan 18	1	1	1	1	NA	0	0	1	NA	32
855	371	1	Medina	20. Jan 18	1	5	2	2	NA	0	0	0	NA	32
856	372	1	Medina	20. Jan 18	1	2	1	2	NA	0	0	0	NA	32
857	373	1	Medina	20. Jan 18	1	1	1	2	NA	0	0	1	NA	32
858	374	1	Medina	20. Jan 18	1	2	1	1	NA	0	0	0	NA	32
859	375	1	Medina	20. Jan 18	1	1	1	1	NA	0	0	1	NA	32
860	376	1	Medina	20. Jan 18	1	1	1	2	NA	0	1	0	NA	32
861	377	1	Medina	20. Jan 18	1	1	1	2	NA	0	0	1	NA	32
862	378	1	Medina	20. Jan 18	1	1	1	2	NA	0	0	0	NA	32
863	379	1	Medina	20. Jan 18	1	2	1	1	NA	0	0	0	NA	32
864	380	1	Medina	20. Jan 18	1	6	2	2	NA	0	0	0	NA	32
865	381	1	Djedda F	20. Jan 18	1	2	1	1	NA	0	0	0	NA	12
866	382	1	Djedda F	20. Jan 18	1	1	1	2	NA	1	0	1	NA	12
867	383	1	Djedda F	20. Jan 18	1	1	1	2	NA	0	0	0	NA	12
868	384	1	Djedda F	20. Jan 18	1	1	1	2	NA	0	0	1	NA	12
869	385	1	Djedda F	20. Jan 18	1	2	1	2	NA	0	0	0	NA	12
870	386	1	Djedda F	20. Jan 18	1	1	1	2	NA	0	0	0	NA	12
871	387	1	Djedda F	20. Jan 18	1	2	1	2	NA	0	0	1	NA	12
872	388	1	Djedda F	20. Jan 18	1	3	1	1	NA	0	0	1	NA	12
873	389	1	Djedda F	20. Jan 18	1	2	1	2	NA	0	0	0	NA	12
874	390	1	Djedda F	20. Jan 18	3	2	1	1	NA	1	1	1	NA	12
875	391	1	Djedda F	20. Jan 18	3	2	1	2	NA	0	0	1	NA	12
876	392	1	Djedda F	20. Jan 18	3	3	1	2	NA	0	0	0	NA	12
877	393	1	Djedda F	20. Jan 18	3	2	1	2	NA	0	0	1	NA	12
878	394	1	Djedda F	20. Jan 18	3	1	1	1	NA	0	0	0	NA	12
879	395	1	Djedda F	20. Jan 18	3	2	1	2	NA	0	1	1	NA	12
880	396	1	Djedda F	20. Jan 18	3	3	1	2	NA	0	0	0	NA	12
881	397	1	Djedda F	20. Jan 18	3	3	1	2	NA	0	0	1	NA	12
882	398	1	Djedda F	20. Jan 18	3	3	1	2	NA	0	1	0	NA	12
883	399	1	Djedda F	20. Jan 18	3	2	1	2	NA	0	0	0	NA	12
884	400	1	Djedda F	20. Jan 18	3	4	2	2	NA	1	0	0	NA	12
885	401	1	Makaye al az	20. Jan 18	3	4	2	2	NA	1	0	1	NA	28
886	402	1	Makaye al az	20. Jan 18	3	4	1	2	NA	0	0	1	NA	28
887	403	1	Makaye al az	20. Jan 18	3	2	1	2	NA	0	0	1	NA	28
888	404	1	Makaye al az	20. Jan 18	3	3	1	2	NA	0	0	1	NA	28
889	405	1	Makaye al az	20. Jan 18	3	2	1	1	NA	1	0	0	NA	28
890	406	1	Makaye al az	20. Jan 18	3	4	2	2	NA	0	1	0	NA	28
891	407	1	Makaye al az	20. Jan 18	3	3	1	2	NA	1	0	0	NA	28
892	408	1	Makaye al az	20. Jan 18	3	4	2	2	NA	0	NA	0	NA	28
893	409	1	Makaye al az	20. Jan 18	3	4	2	2	NA	1	0	0	NA	28
894	410	1	Makaye al az	20. Jan 18	3	4	2	2	NA	0	0	0	NA	28
895	411	1	Makaye al az	20. Jan 18	3	3	1	2	NA	0	1	0	NA	28
896	412	1	Makaye al az	20. Jan 18	3	3	1	2	NA	0	0	1	NA	28
897	413	1	Makaye al az	20. Jan 18	3	3	1	2	NA	0	0	1	NA	28
898	414	1	Makaye al az	20. Jan 18	3	3	1	2	NA	0	0	1	NA	28
899	415	1	Makaye al az	20. Jan 18	3	2	1	2	NA	1	0	1	NA	28
900	416	1	Makaye al az	20. Jan 18	3	3	1	2	NA	0	0	1	NA	28
901	417	1	Makaye al az	20. Jan 18	3	4	2	2	NA	0	0	1	NA	28
902	418	1	Makaye al az	20. Jan 18	3	1	1	2	NA	0	1	0	NA	28
903	419	1	Makaye al az	20. Jan 18	3	3	1	2	NA	0	0	0	NA	28
904	420	1	Makaye al az	20. Jan 18	3	3	1	2	NA	1	0	1	NA	28
905	421	1	Moyo village	20. Jan 18	3	3	1	2	NA	0	0	1	NA	33
906	422	1	Moyo village	20. Jan 18	3	2	1	2	NA	1	0	1	NA	33
907	423	1	Moyo village	20. Jan 18	3	3	1	2	NA	0	0	0	NA	33
908	424	1	Moyo village	20. Jan 18	3	1	1	2	NA	0	1	0	NA	33
909	425	1	Moyo village	20. Jan 18	3	3	1	2	NA	1	0	1	NA	33
910	426	1	Moyo village	20. Jan 18	3	2	1	2	NA	0	0	0	NA	33
911	427	1	Moyo village	20. Jan 18	3	1	1	2	NA	0	NA	0	NA	33
912	428	1	Moyo village	20. Jan 18	3	2	1	1	NA	0	0	0	NA	33
913	429	1	Moyo village	20. Jan 18	3	3	1	2	NA	0	0	1	NA	33
914	430	1	Moyo village	20. Jan 18	3	3	1	2	NA	0	0	1	NA	33
915	431	1	Moyo village	20. Jan 18	1	1	1	1	NA	0	0	1	NA	33
916	432	1	Moyo village	20. Jan 18	1	3	1	2	NA	0	1	0	NA	33
917	433	1	Moyo village	20. Jan 18	1	4	2	2	NA	1	1	0	NA	33
918	434	1	Moyo village	20. Jan 18	1	1	1	2	NA	0	0	1	NA	33
919	435	1	Moyo village	20. Jan 18	1	4	2	1	NA	0	0	0	NA	33
920	436	1	Moyo village	20. Jan 18	1	2	1	2	NA	0	NA	1	NA	33
921	437	1	Moyo village	20. Jan 18	1	1	1	1	NA	0	1	0	NA	33
922	438	1	Moyo village	20. Jan 18	1	1	1	1	NA	0	0	0	NA	33
923	439	1	Moyo village	20. Jan 18	1	3	1	1	NA	0	0	0	NA	33
924	440	1	Moyo village	20. Jan 18	1	5	2	2	NA	0	0	0	NA	33
925	441	1	Maikissa	21. Jan 18	1	3	1	2	NA	0	1	1	NA	25
926	442	1	Maiikissa	21. Jan 18	1	3	1	2	NA	0	0	1	NA	25
927	443	1	Maikissa	21. Jan 18	1	4	2	1	NA	0	0	1	NA	25
928	444	1	Maikissa	21. Jan 18	1	6	2	2	NA	0	0	0	NA	25
929	445	1	Maikissa	21. Jan 18	1	2	1	1	NA	0	0	0	NA	25
930	446	1	Maikissa	21. Jan 18	3	2	1	2	NA	0	0	1	NA	25
931	447	1	Maikissa	21. Jan 18	3	1	1	2	NA	0	0	0	NA	25
932	448	1	Maikissa	21. Jan 18	3	2	1	1	NA	0	NA	1	NA	25
933	449	1	Maikissa	21. Jan 18	3	2	1	2	NA	0	0	1	NA	25
934	450	1	Maikissa	21. Jan 18	1	3	1	1	NA	0	0	1	NA	25
935	451	1	Maikissa	21. Jan 18	1	4	2	1	NA	0	0	1	NA	25
936	452	1	Maikissa	21. Jan 18	1	1	1	2	NA	0	0	1	NA	25
937	453	1	Maikissa	21. Jan 18	1	2	1	1	NA	0	0	1	NA	25
938	454	1	Maikissa	21. Jan 18	1	2	1	1	NA	0	0	1	NA	25
939	455	1	Maikissa	21. Jan 18	1	1	1	2	NA	0	0	0	NA	25
940	456	1	Maikissa	21. Jan 18	3	1	1	2	NA	0	0	0	NA	25
941	457	1	Maikissa	21. Jan 18	1	3	1	1	NA	0	0	1	NA	25
942	458	1	Maikissa	21. Jan 18	3	3	1	2	NA	0	0	1	NA	25
943	459	1	Maikissa	21. Jan 18	1	2	1	2	NA	0	0	1	NA	25
944	460	1	Maikssa	21. Jan 18	3	3	1	2	NA	0	1	1	NA	25
945	461	1	Bengono	22. Jan 18	3	4	2	2	NA	1	0	1	NA	6
946	462	1	Bengono	21. Jan 18	3	1	1	1	NA	1	NA	1	NA	6
947	463	1	Bengono	21. Jan 18	1	2	1	1	NA	0	NA	1	NA	6
948	464	1	Bengono	21. Jan 18	3	1	1	2	NA	0	0	1	NA	6
949	465	1	Bengono	21. Jan 18	1	9	3	2	NA	1	0	0	NA	6
950	466	1	Bengono	21. Jan 18	3	3	1	2	NA	0	1	1	NA	6
951	467	1	Bengono	21. Jan 18	1	1	1	1	NA	1	0	1	NA	6
952	468	1	Bengono	21. Jan 18	3	1	1	2	NA	1	0	1	NA	6
953	469	1	Bengono	21. Jan 18	1	2	1	1	NA	0	0	1	NA	6
954	470	1	Bengono	21. Jan 18	1	2	1	1	NA	1	0	1	NA	6
955	471	1	Bengono	21. Jan 18	1	2	1	2	NA	1	1	1	NA	6
956	472	1	Bengono	21. Jan 18	3	3	1	2	NA	1	0	1	NA	6
957	473	1	Bengono	21. Jan 18	3	1	1	1	NA	1	0	1	NA	6
958	474	1	Bengono	21. Jan 18	1	1	1	2	NA	1	NA	1	NA	6
959	475	1	Bengono	21. Jan 18	3	2	1	2	NA	1	0	1	NA	6
960	476	1	Bengono	21. Jan 18	1	10	4	2	NA	NA	0	1	NA	6
961	477	1	Bengono	21. Jan 18	3	3	1	2	NA	1	0	0	NA	6
962	478	1	Bengono	21. Jan 18	1	6	2	2	NA	1	NA	0	NA	6
963	479	1	Bengono	21. Jan 18	1	4	2	2	NA	1	0	0	NA	6
964	480	1	Bengono	21. Jan 18	1	9	3	2	NA	NA	0	1	NA	6
965	481	1	Bengono	21. Jan 18	1	2	1	1	NA	0	0	1	NA	6
966	482	1	Manda 2	22. Jan 18	1	3	1	2	NA	0	0	1	NA	30
967	483	1	Manda 2	22. Jan 18	1	2	1	1	NA	NA	0	1	NA	30
968	484	1	Manda 2	22. Jan 18	1	5	2	1	NA	0	0	1	NA	30
969	485	1	Manda 2	22. Jan 18	1	6	2	1	NA	1	1	0	NA	30
970	486	1	Manda 2	22. Jan 18	1	4	2	2	NA	0	0	1	NA	30
971	487	1	Manda 2	22. Jan 18	1	4	2	2	NA	0	0	0	NA	30
972	488	1	Manda 2	22. Jan 18	1	5	2	2	NA	1	0	1	NA	30
973	489	1	Manda 2	22. Jan 18	1	5	2	1	NA	0	0	1	NA	30
974	490	1	Manda 2	22. Jan 18	1	5	2	2	NA	1	0	1	NA	30
975	491	1	Manda 2	22. Jan 18	1	3	1	1	NA	0	0	0	NA	30
976	492	1	Manda 2	22. Jan 18	1	4	2	1	NA	0	0	1	NA	30
977	493	1	Manda 2	22. Jan 18	2	1	1	2	NA	0	0	1	NA	30
978	494	1	Manda 2	22. Jan 18	2	1	1	2	NA	0	NA	1	NA	30
979	495	1	Manda 2	22. Jan 18	2	1	1	2	NA	0	0	0	NA	30
980	496	1	Manda 2	22. Jan 18	1	4	2	2	NA	1	0	1	NA	30
981	497	1	Manda 2	22. Jan 18	1	4	2	1	NA	1	0	1	NA	30
982	498	1	Manda 2	22. Jan 18	1	4	2	1	NA	1	0	1	NA	30
983	499	1	Manda 2	22. Jan 18	1	2	1	2	NA	0	0	1	NA	30
984	500	1	Manda 2	22. Jan 18	1	3	1	2	NA	0	0	0	NA	30
985	501	1	Manda 2	22. Jan 18	1	3	1	1	NA	0	0	0	NA	30
986	502	1	Barh_koh	22. Jan 18	3	3	1	2	NA	1	0	0	NA	4
987	503	1	Barh-koh	22. Jan 18	3	4	2	2	NA	0	0	0	NA	4
988	504	1	Barh-koh	22. Jan 18	3	3	1	2	NA	0	0	1	NA	4
989	505	1	Barh-koh	22. Jan 18	3	5	2	2	NA	1	0	0	NA	4
990	506	1	Barh-koh	22. Jan 18	4	4	2	1	NA	1	0	0	NA	4
991	507	1	Barh-koh	22. Jan 18	2	2	1	1	NA	1	0	1	NA	4
992	508	1	Barh-koh	22. Jan 18	2	1	1	1	NA	0	0	1	NA	4
993	509	1	Barh-koh	22. Jan 18	2	3	1	1	NA	0	0	1	NA	4
994	510	1	Barh-Koh	22. Jan 18	2	3	1	2	NA	0	0	1	NA	4
995	511	1	Barh-koh	22. Jan 18	3	2	1	2	NA	1	0	1	NA	4
996	512	1	Barh-koh	22. Jan 18	3	4	2	1	NA	0	0	0	NA	4
997	513	1	Barh-koh	22. Jan 18	3	3	1	2	NA	1	0	1	NA	4
998	514	1	Barh-koh	22. Jan 18	3	4	2	2	NA	0	0	1	NA	4
999	515	1	Barh-koh	22. Jan 18	3	2	1	2	NA	1	0	1	NA	4
1000	516	1	Barh-koh	22. Jan 18	3	4	2	2	NA	0	0	1	NA	4
1001	517	1	Barh-koh	22. Jan 18	3	3	1	2	NA	0	0	1	NA	4
1002	518	1	Barh-koh	22. Jan 18	3	2	1	2	NA	0	0	0	NA	4
1003	519	1	Djalingo	22. Jan 18	5	4	2	1	NA	0	0	1	NA	11
1004	520	1	Djalingo	22. Jan 18	5	1	1	1	NA	0	0	1	NA	11
1005	521	1	Djalingo	22. Jan 18	4	4	2	2	NA	0	0	1	NA	11
1006	522	1	Djalingo	22. Jan 18	4	1	1	2	NA	0	0	0	NA	11
1007	523	1	Djalingo	22. Jan 18	1	8	3	2	NA	0	NA	1	NA	11
1008	524	1	Djalingo	22. Jan 18	1	1	1	2	NA	0	0	1	NA	11
1009	525	1	Djalingo	22. Jan 18	1	9	3	2	NA	0	0	1	NA	11
1010	526	1	Djalingo	22. Jan 18	1	9	3	2	NA	0	1	0	NA	11
1011	527	1	Djalingo	22. Jan 18	1	6	2	1	NA	0	NA	1	NA	11
1012	528	1	Djalingo	22. Jan 18	1	7	3	2	NA	0	1	1	NA	11
1013	529	1	Djalingo	22. Jan 18	1	1	1	1	NA	0	1	1	NA	11
1014	530	1	Djalingo	22. Jan 18	1	9	3	2	NA	0	0	1	NA	11
1015	531	1	Djalingo	22. Jan 18	4	3	1	1	NA	1	0	1	NA	11
1016	532	1	Djalingo	22. Jan 18	1	4	2	2	NA	1	1	1	NA	11
1017	533	1	Djalingo	22. Jan 18	4	6	2	2	NA	0	0	1	NA	11
1018	534	1	Djalingo	22. Jan 18	3	4	2	2	NA	0	0	1	NA	11
1019	535	1	Djalingo	22. Jan 18	3	4	2	2	NA	1	0	1	NA	11
1020	536	1	Djalingo	22. Jan 18	3	4	2	2	NA	1	NA	1	NA	11
1021	537	1	Djalingo	22. Jan 18	3	2	1	2	NA	1	0	1	NA	11
1022	538	1	Djalingo	22. Jan 18	3	3	1	2	NA	0	0	1	NA	11
1023	539	1	Kemkaba	22. Jan 18	3	2	1	1	NA	NA	NA	NA	NA	21
1024	540	1	Kemkaba	22. Jan 18	3	2	1	1	NA	NA	NA	NA	NA	21
1025	541	1	kemkaba	22. Jan 18	3	2	1	1	NA	NA	NA	NA	NA	21
1026	542	1	Kemkaba	22. Jan 18	3	2	1	2	NA	NA	NA	NA	NA	21
1027	543	1	Kemkaba	22. Jan 18	3	2	1	2	NA	NA	NA	NA	NA	21
1028	544	1	Kemkaba	22. Jan 18	3	1	1	2	NA	NA	NA	NA	NA	21
1029	545	1	Kemkaba	22. Jan 18	3	2	1	2	NA	NA	NA	NA	NA	21
1030	546	1	Kemkaba	22. Jan 18	3	1	1	1	NA	NA	NA	NA	NA	21
1031	547	1	Kemkaba	22. Jan 18	3	2	1	2	NA	NA	NA	NA	NA	21
1032	548	1	Kemkaba	22. Jan 18	3	2	1	2	NA	NA	NA	NA	NA	21
1033	549	1	Kemkaba	22. Jan 18	1	1	1	2	NA	NA	NA	NA	NA	21
1034	550	1	Kemkaba	22. Jan 18	1	3	1	2	NA	NA	NA	NA	NA	21
1035	551	1	Kemkaba	22. Jan 18	1	4	2	1	NA	NA	NA	NA	NA	21
1036	552	1	Kemkaba	22. Jan 18	1	5	2	1	NA	NA	NA	NA	NA	21
1037	553	1	Kemkaba	22. Jan 18	1	4	2	2	NA	NA	NA	NA	NA	21
1038	554	1	Kemkaba	22. Jan 18	1	4	2	1	NA	NA	NA	NA	NA	21
1039	555	1	Kemkaba	22. Jan 18	1	5	2	1	NA	NA	NA	NA	NA	21
1040	556	1	Kemkaba	22. Jan 18	1	4	2	1	NA	NA	NA	NA	NA	21
1041	557	1	Kemkaba	22. Jan 18	1	5	2	1	NA	NA	NA	NA	NA	21
1042	558	1	kemkaba	22. Jan 18	1	5	2	2	NA	NA	NA	NA	NA	21
1043	537	1	Kemkaba	22. Jan 18	1	3	1	1	NA	NA	NA	NA	NA	21
1044	538	1	Kemkaba	22. Jan 18	1	3	1	1	NA	NA	NA	NA	NA	21
