# Supplementary material for: Seroprevalence and associated risk factors of brucellosis, Rift Valley fever and Q fever among settled and mobile agro-pastoralist communities and their livestock in Chad
Source: PLoS Negl Trop Dis. 2023 Jun 23;17(6):e0011395. doi: 10.1371/journal.pntd.0011395 (PMC10351688; doi:10.1371/journal.pntd.0011395)
Supplement: S1 Data — (ZIP) [file pntd.0011395.s015.zip › Supporting_Data_2_animal_updated.csv]

num	Num_éch	Region	Village_ZoneConc	Date_Collecte	Espece	Age	Tranche_Age	Sexe	Résul_FVR	Résul_FQ	Résul_RB_Bruc	Result_RB_2eme
1	1	2	Yao village	30-Jan-18	4	15	4	1	0	0	1	0
2	2	2	Yao village	30-Jan-18	4	10	4	1	1	0	1	0
3	3	2	Yao village	30-Jan-18	3	4	3	2	0	0	0	0
4	4	2	Yao village	30-Jan-18	3	3	2	2	0	1	1	0
5	5	2	Yao village	30-Jan-18	3	4	3	2	1	0	1	1
6	6	2	Yao village	30-Jan-18	2	2	1	2	0	0	1	1
7	7	2	Yao village	30-Jan-18	2	2	1	1	0	0	0	0
8	8	2	Yao village	30-Jan-18	2	1	1	1	0	0	1	0
9	9	2	Yao village	30-Jan-18	2	3	1	2	0	0	1	0
10	10	2	Yao village	30-Jan-18	5	3	1	1	0	0	0	0
11	11	2	Yao village	30-Jan-18	3	4	2	2	1	0	1	0
12	12	2	Yao village	30-Jan-18	3	2	1	2	0	0	1	0
13	13	2	Yao village	30-Jan-18	3	3	1	2	0	0	1	0
14	14	2	Yao village	30-Jan-18	3	1	1	2	0	1	0	0
15	15	2	Yao village	30-Jan-18	4	5	2	1	0	1	1	0
16	16	2	Yao village	30-Jan-18	5	3	1	2	0	0	1	0
17	17	2	Yao village	30-Jan-18	5	2	1	2	0	0	1	0
18	18	2	Yao village	30-Jan-18	5	2	1	2	0	0	1	1
19	19	2	Yao village	30-Jan-18	5	1	1	1	0	0	1	0
20	20	2	Yao village	30-Jan-18	4	6	2	1	1	0	1	0
21	21	2	Chef Bourma	30-Jan-18	4	4	2	2	0	0	0	0
22	22	2	Chef Bourma	30-Jan-18	5	4	2	1	0	0	0	1
23	23	2	Chef Bourma	30-Jan-18	2	4	2	2	0	1	1	0
24	24	2	Chef Bourma	30-Jan-18	5	4	2	2	0	0	1	1
25	25	2	Chef Bourma	30-May-18	1	8	3	2	0	1	1	0
26	26	2	Chef Bourma	30-Jan-18	1	3	1	2	0	0	1	0
27	27	2	Chef Bourma	30-Jan-18	3	5	2	2	0	0	1	0
28	28	2	Chef Bourma	30-Jan-18	3	5	2	2	0	0	1	1
29	29	2	Chef Bourma	30-Jan-18	3	5	2	2	0	0	1	1
30	30	2	Chef Bourma	30-Jan-18	3	5	2	2	0	0	1	1
31	31	2	Chef Bourma	30-Jan-18	3	5	2	2	0	0	1	0
32	32	2	Chef Bourma	30-Jan-18	3	5	2	2	0	0	1	1
33	33	2	Chef Bourma	30-Jan-18	3	5	2	2	0	0	1	0
34	34	2	Chef Bourma	30-Jan-18	3	5	2	2	0	0	1	0
35	35	2	Chef Bourma	30-Jan-18	3	4	2	2	0	0	1	0
36	36	2	Chef Bourma	30-Jan-18	3	4	2	2	0	0	1	1
37	37	2	Chef Bourma	30-Jan-18	3	4	2	2	0	0	1	0
38	38	2	Chef Bourma	30-Jan-18	3	5	2	2	0	1	1	0
39	39	2	Chef Bourma	30-Jan-18	3	6	2	2	0	1	1	0
40	40	2	Chef Bourma	30-Jan-18	3	5	2	2	0	0	1	0
41	41	2	Fourkouma	30-Jan-18	4	5	2	2	0	1	0	0
42	42	2	Fourkouma	30-Jan-18	4	8	3	1	1	1	0	0
43	43	2	Fourkouma	30-Jan-18	2	1	1	1	0	0	0	0
44	44	2	Fourkouma	30-May-18	2	1	1	1	0	0	1	0
45	45	2	Fourkouma	30-Jan-18	2	4	2	2	0	0	0	0
46	46	2	Fourkouma	30-Jan-18	3	8	3	2	0	0	1	0
47	47	2	Fourkouma	30-Jan-18	4	7	3	1	0	0	1	0
48	48	2	Fourkouma	30-Jan-18	2	1	1	1	0	0	1	0
49	49	2	Fourkouma	30-Jan-18	5	5	2	1	0	0	1	0
50	50	2	Fourkoima	30-Jan-18	5	4	2	2	0	0	1	0
51	51	2	Fourkouma	30-Jan-18	5	5	2	1	0	0	1	0
52	52	2	Fourkouma	30-Jan-18	4	8	3	1	1	0	1	0
53	53	2	Fourkouma	30-Jan-18	2	2	1	2	0	0	1	0
54	54	2	Fourkouma	30-Jan-18	4	8	3	1	1	1	1	0
55	55	2	Fourkouma	30-Jan-18	3	5	2	2	1	0	1	0
56	56	2	Fourkouma	30-Jan-18	2	3	1	2	0	0	1	0
57	57	2	Fourkouma	30-Jan-18	2	2	1	2	0	0	0	0
58	58	2	Fourkouma	30-Jan-18	2	3	1	2	0	0	1	0
59	59	2	Fourkouma	30-May-18	2	3	1	2	0	0	1	0
60	60	2	Fourkouma	30-Jan-18	2	2	1	2	0	0	1	0
61	61	2	Seita daranga	31-Jan-18	2	1	1	2	0	0	1	0
62	62	2	Seita daranga	31-Jan-18	1	6	2	2	1	0	1	0
63	63	2	Seita daranga	31-Jan-18	1	4	2	2	1	1	1	0
64	64	2	Seita daranga	31-Jan-18	1	7	3	2	0	0	1	0
65	65	2	Seita daranga	31-Jan-18	1	9	3	2	1	0	1	0
66	66	2	Seita daranga	31-Jan-18	1	6	2	1	0	0	1	0
67	67	2	Seita daranga	31-Jan-18	3	2	1	2	0	0	1	0
68	68	2	Seita daranga	31-Jan-18	3	3	1	2	0	0	1	0
69	69	2	Seita daranga	31-Jan-18	3	5	2	2	0	0	1	0
70	70	2	Seita daranga	31-Jan-18	3	3	1	2	0		1	0
71	71	2	Seita daranga	31-Jan-18	3	3	1	2	0	1	1	0
72	72	2	Seia daranga	31-Jan-18	3	3	1	2	0	0	1	1
73	73	2	Seita daranga	31-Jan-18	3	3	1	2	0	0	1	0
74	74	2	Seita daranga	31-Jan-18	2	2	1	2	0	0	1	0
75	75	2	Seita daranga	31-Jan-18	2	2	1	2	0	1	1	0
76	76	2	Seita daranga	31-Jan-18	2		1	2	0	0	1	0
77	77	2	Seita daranga	31-Jan-18	3	2	1	2	0	0	1	0
78	78	2	Seita daranga	31-Jan-18	2	2	1	2	0	0	1	0
79	79	2	Seita daranga	31-Jan-18	3	5	2	2	0	0	0	0
80	80	2	Seita daranga	31-Jan-18	3	5	2	2	0	0	1	0
81	81	2	Seita daranga	31-Jan-18	2	2	1	2	0	0	1	0
82	82	2	Seita tarsourou	31-Jan-18	4	8	3	1	0	0	1	0
83	83	2	Seita tarsourou	31-Jan-18	4	14	4	1	0	0	1	0
84	84	2	Seita tarsourou	31-Jan-18	4	9	3	1	0	0	1	0
85	85	2	Seita tarsourou	31-Jan-18	5	5	2	2	0	0	1	0
86	86	2	Seita tarsourou	31-Jan-18	2	2	1	2	0	1	1	0
87	87	2	Seita tarsourou	31-Jan-18	2	2	1	1	0	0	0	0
88	88	2	Seita tarsourou	31-Jan-18	2	2	1	1	0	0	1	0
89	89	2	Seita tarsourou	31-Jan-18	2	3	1	2	0	1	1	0
90	90	2	Seita tarsourou	31-Jan-18	24	5	2	2	0	0	0	0
91	91	2	Seita tarsourou	31-Jan-18	4	8	3	1	0	0	1	0
92	92	2	Seita tarsourou	31-Jan-18	5	6	2	1	0	0	1	0
93	93	2	Seita tarsourou	31-Jan-18	4	15	4	1	1	0	1	0
94	94	2	Seita tarsourou	31-Jan-18	4	4	2	2	0	0	1	0
95	95	2	Seita tarsourou	31-Jan-18	3	8	3	2	1	0	0	0
96	96	2	Seita tarsourou	31-Jan-18	3	3	1	2	0	0	0	0
97	97	2	Seita tarsourou	31-Jan-18	3	7	3	1	0	0	1	0
98	98	2	Seita tarsourou	31-May-18	5	6	2	1	0	0	0	0
99	99	2	Seita tarsourou	31-Jan-18	4	6	2	1	0	1	1	0
100	100	2	Seita tarsourou	31-Jan-18	4	4	2	1	0	0	0	0
101	101	2	Seita tarsourou	31-Jan-18	5	5	2	1	0	0	1	0
102	102	2	Maksaba	31-Jan-18	4	6	2	1	1	0	1	0
103	103	2	Maksaba	31-Jan-18	5	6	2	1	0	0	1	0
104	104	2	Maksaba	31-Jan-18	4	12	4	1	0	0	1	0
105	105	2	Maksaba	31-Jan-18	4	10	4	1	0	1	1	0
106	106	2	Maksaba	31-Jan-18	5	6	2	1	0	0	0	0
107	107	2	Maksaba	31-Jan-18	5	5	2	1	0	0	1	0
108	108	2	Maksaba	31-Jan-18	4	7	2	1	0	0	1	0
109	109	2	Maksaba	31-Jan-18	3	3	1	2	0	0	1	0
110	110	2	Maksaba	31-Jan-18	4	10	4	1	0	0	0	0
111	111	2	Maksaba	31-Jan-18	2	3	1	2	0	0	1	0
112	112	2	Maksaba	31-Jan-18	2	2	1	2	0	1	1	0
113	113	2	Maksaba	31-Jan-18	2	4	2	2	0	0	1	0
114	114	2	Maksaba	31-Jan-18	4	8	3	1	0	0	1	0
115	115	2	Maksaba	31-Jan-18	3	1	1	1	0	1	1	0
116	116	2	Maksba	31-Jan-18	5	6	2	1	0	0	1	0
117	117	2	Maksaba	31-Jan-18	1	2	1	1	0	0	1	0
118	118	2	Maksaba	31-Jan-18	1	9	3	2	0	0	1	1
119	119	2	Maksaba	31-Jan-18	1	1	1	2	0	0	1	0
120	120	2	Maksaba	31-Jan-18	1	1	1	1	0	0	1	0
121	121	2	Maksaba	31-Jan-18	1	10	4	2	0	0	1	0
122	122	2	Senitay	31-Jan-18	2	5	2	2	0	1	1	0
123	123	2	Senitay	31-Jan-18	4	4	2	1	0	0	1	0
124	124	2	Senitay	31-Jan-18	4	3	1	2	0	0	1	0
125	125	2	Senitay	31-Jan-18	5	5	2	2	0	0	1	0
126	126	2	Senitay	31-Jan-18	1	9	3	2	0	1	1	1
127	127	2	Senitay	31-Jan-18	1	9	3	2	0	0	1	0
128	128	2	Senitay	31-Jan-18	1	5	2	2	0	1	1	0
129	129	2	Senitay	31-Jan-18	1	6	2	2	1	1	1	0
130	130	2	Senitay	31-Jan-18	1	9	3	2	1	0	1	0
131	131	2	Senitay	31-Jan-18	1	9	3	2	0	0	0	0
132	132	2	Senitay	31-Jan-18	4	3	1	1	0	0	0	0
133	133	2	Senitay	31-Jan-18	1	7	3	2	0	0	1	0
134	134	2	Senitay	31-Jan-18	4	5	2	2	0	0	1	0
135	135	2	Senitay	31-Jan-18	4	4	2	2	0	0	1	0
136	136	2	Senitay	31-Jan-18	4	4	2	1	0	0	1	0
137	137	2	Senitay	31-Jan-18	4	5	2	2	0	0	1	0
138	138	2	Senitay	31-Jan-18	5	2	1	1	0	0	0	0
139	139	2	Senitay	31-Jan-18	5	6	2	2	0	0	1	0
140	140	2	senitay	31-Jan-18	5	4	2	2	0	0	1	0
141	141	2	Senitay	31-Jan-18	1	5	2	2	0	0	1	0
142	142	2	Babamalik	01-Feb-18	4	15	4	1	1	0	0	0
143	143	2	Babamalik	01-Feb-18	5	5	2	1	0	0	1	0
144	144	2	Babamalik	01-Feb-18	5	3	1	1	0	0	1	0
145	145	2	Babamalik	01-Feb-18	3	6	2	2	0	0	1	1
146	146	2	Babamalik	01-Feb-18	3	3	1	2	0	0	1	0
147	147	2	Babamalik	01-Feb-18	5	4	2	2	1	0	0	0
148	148	2	Babamalik	01-Feb-18	3	4	2	2	0	0	1	0
149	149	2	Babamalik	01-Feb-18	3	2	1	1	0	0	1	0
150	150	2	Babamalik	01-Feb-18	5	6	2	2	0	0	1	0
151	151	2	Babamalik	01-Feb-18	5	4	2	2	0	0	1	0
152	152	2	Babamalik	01-Feb-18	1	7	3	2	0	0	1	0
153	153	2	Babamalik	01-Feb-18	1	9	3	2	0	0	1	0
154	154	2	Babamalik	01-Feb-18	5	4	2	2	0	0	1	0
155	155	2	Babamalik	01-Feb-18	1	1	1	1	0	0	1	0
156	156	2	Babamalik	01-Feb-18	5	4	2	1	0	0	1	0
157	157	2	Babamalik	01-Feb-18	5	4	2	1	0	0	1	0
158	158	2	Babamalik	01-Feb-18	4	3	1	1	0	0	1	0
159	159	2	Babamalik	01-Feb-18	1	3	1	2	0	0	1	0
160	160	2	Babamalik	01-Feb-18	1	2	1	2	0	0	0	0
161	161	2	Babamalik	01-Feb-18	1	3	1	2	0	0	1	0
162	162	2	Tchaga f	01-Feb-18	4	15	4	1	0	0	0	0
163	163	2	Tchaga f	01-Feb-18	4	5	2	1	0	0	0	0
164	164	2	Tchaga f	01-Feb-18	4	10	4	1	0	0	1	0
165	165	2	Tchaga f	01-Feb-18	4	6	2	1	0	0	0	0
166	166	2	Tchaga f	01-Feb-18	4	2	2	2	0	0	1	0
167	167	2	Tchaga f	01-Feb-18	4	4	2	2	0	0	1	0
168	168	2	Tchaga f	01-Feb-18	4	5	2	1	0	0	1	0
169	169	2	Tchaga f	01-Feb-18	4	12	4	1	0	0	1	0
170	170	2	Tchaga f	01-Feb-18	4	4	2	2	0	0	1	0
171	171	2	Tchaga f	01-Feb-18	4	12	4	1	0	0	1	0
172	172	2	Tchaga f	01-Feb-18	4	6	2	1	0	0	0	0
173	173	2	Tchaga f	01-Feb-18	4	4	2	2	0	0	1	0
174	174	2	Tchaga f	01-Feb-18	4	4	2	1	0	0	1	0
175	175	2	Tchaga f	01-Feb-18	5	5	2	2	0	0	1	1
176	176	2	Tchaga f	01-Feb-18	5	5	2	1	0	0	1	0
177	177	2	Tchaga f	01-Feb-18	3	1	1	1	0	0	1	0
178	178	2	Tchaga f	01-Feb-18	5	5	2	1	0	0	1	0
179	179	2	Tchaga f	01-Feb-18	5	4	2	2	0	0	1	0
180	180	2	Tchaga f	01-Feb-18	5	5	2	1	0	0	1	0
181	181	2	Tchaga f	01-Feb-18	5	3	1	1	0	0	1	0
182	182	2	Azirega	01-Feb-18	4	4	2	2	0	0	1	0
183	183	2	Azeriga	01-Feb-18	4	4	2	2	0	0	1	0
184	184	2	Azirega	01-Feb-18	1	5	2	1	0	0	1	0
185	185	2	Azirega	01-Feb-18	1	5	2	2	0	0	1	0
186	186	2	Azirega	01-Feb-18	2	4	2	2	0	0	1	0
187	187	2	Azirega	01-Feb-18	2	2	1	2	0	0	1	0
188	188	2	Azirega	01-Feb-18	2	2	1	2	1	0	1	0
189	189	2	Azirega	01-Feb-18	2	2	1	2	0	0	1	0
190	190	2	Azirega	01-Feb-18	2	3	1	2	0	0	1	0
191	191	2	Azirega	01-Feb-18	2	4	2	2	0	0	1	1
192	192	2	Azirega	01-Feb-18	2	4	2	2	0	0	0	0
193	193	2	Azirega	01-Feb-18	4	3	1	1	0	0	1	0
194	194	2	Azirega	01-Feb-18	4	5	2	1	0	0	1	0
195	195	2	Azirega	01-Feb-18	5	1	1	1	0	0	1	0
196	196	2	Azirega	01-Feb-18	2	4	2	2	0	0	1	0
197	197	2	Azirega	01-Feb-18	2	3	1	2	0	0	1	1
198	198	2	Azirega	01-Feb-18	2	3	1	1	0	0	0	0
199	199	2	Azirega	01-Feb-18	2	2	1	2	0	0	1	0
200	200	2	Azirega	01-Feb-18	5	2	1	2	0	0	1	0
201	201	2	Azirega	01-Feb-18	2	4	2	2	0	0	1	0
202	202	2	Galo	02-Feb-18	2	1	1	2	0	0	0	0
203	203	2	Galo	02-Feb-18	2	3	1	2	0	0	1	0
204	204	2	Galo	02-Feb-18	2	1	1	2	0	0	1	0
205	205	2	Galo	02-Feb-18	2	2	1	2	0	0	1	0
206	206	2	Galo	02-Feb-18	2	4	2	2	0	0	1	0
207	207	2	Galo	02-Feb-18	1	1	1	2	0	0	0	0
208	208	2	Galo	02-Feb-18	2	5	2	2	0	0	1	0
209	209	2	Galo	02-Feb-18	4	2	4	1	0	0	1	0
210	210	2	Galo	02-Feb-18	4	5	2	2	0	0	1	0
211	211	2	Galo	02-Feb-18	2	6	2	2	0	0	1	0
212	212	2	Galo	02-Feb-18	2	6	2	2	0	0	1	0
213	213	2	Galo	02-Feb-18	2	5	2	2	0	0	1	0
214	214	2	Galo	02-Feb-18	2	5	2	2	0	1	1	1
215	215	2	Galo	02-Feb-18	2	4	2	2	0	0	1	0
216	216	2	Galo	02-Feb-18	4	4	2	1	0	0	0	0
217	217	2	Galo	02-Feb-18	2	4	2	2	0	0	1	0
219	218	2	Galo	02-Feb-18	3	2	1	2	0	0	1	0
220	219	2	Galo	02-Feb-18	3	4	2	2	0	0	1	0
221	220	2	Galo	02-Feb-18	2	3	1	2	0	0	1	0
222	221	2	Galo	02-Feb-18	3	5	2	2	1	1	1	0
223	222	2	Galo	02-Feb-18	4	9	3	1	0	0	1	0
224	223	2	Ngolo f	02-Feb-18	4	10	4	1	0	0	1	0
225	224	2	Ngolo f	02-Feb-18	4	10	4	1	0	0	1	0
226	225	2	Ngolo f	02-Feb-18	4	10	4	1	1	0	1	0
227	226	2	Ngolo f	02-Feb-18	5	4	2	1	0	0	0	0
228	227	2	Ngolo f	02-Feb-18	2	2	1	2	0	0	0	0
229	228	2	Ngolo f	02-Feb-18	2	2	1	2	1	0	1	0
230	229	2	Ngolo f	02-Feb-18	2	2	1	2	0	0	1	0
231	230	2	Ngolo f	02-Feb-18	1	6	2	2	0	0	1	0
232	231	2	Ngolo f	02-Feb-18	5	5	2	1	0	0	1	0
233	232	2	Ngolo f	02-Feb-18	4	5	2	2	0	0	1	0
234	233	2	Ngolo f	02-Feb-18	4	4	2	1	0	0	1	0
235	234	2	Ngolo f	02-Feb-18	4	7	3	1	0	0	1	0
236	235	2	Ngolo f	02-Feb-18	4	8	3	1	0	0	1	0
237	236	2	Ngolo f	02-Feb-18	2	6	2	2	0	0	1	0
238	237	2	Ngolo f	02-Feb-18	2	2	1	2	0	0	1	0
239	238	2	Ngolo f	02-Feb-18	2	4	2	2	0	0	1	0
240	239	2	Ngolo f	02-Feb-18	3	1	1	2	0	0	1	0
241	240	2	Ngolo f	02-Feb-18	3	1	2	1	0	0	1	0
242	241	2	Ngolo f	02-Feb-18	3	4	2	2	1	0	1	0
243	242	2	Ngolo f	02-Feb-18	3	2	1	2	0	1	1	0
244	243	2	Ngolo f	02-Feb-18	3	2	1	2	0	1	0	0
245	244	2	Ngolo f	02-Feb-18	3	2	1	1	1	0	1	0
246	245	2	Teketé	03-Feb-18	1	7	3	2	0	0	1	0
247	246	2	Teketé	03-Feb-18	1	10	4	2	1	0	1	0
248	247	2	Teketé	03-Feb-18	1	20	4	2	1	0	0	0
249	248	2	Teketé	03-Feb-18	1	10	4	2	0	0	1	0
250	249	2	Teketé	03-Feb-18	1	3	1	1	0	0	1	0
251	250	2	Teketé	03-Feb-18	1	2	1	1	0	0	0	0
252	251	2	Teketé	03-Feb-18	1	2	1	1	0	0	1	0
253	252	2	Teketé	03-Feb-18	1	3	1	2	0		1	1
254	253	2	Teketé	03-Feb-18	1	12	4	2	0	0	0	0
255	254	2	Teketé	03-Feb-18	1	4	2	2	0	1	1	0
256	255	2	Teketé	03-Feb-18	1	2	1	2	0	0	1	0
257	256	2	Teketé	02-Mar-18	1	2	1	1	0	0	1	0
258	257	2	Tékété	03-Feb-18	1	8	3	2	0	0	1	0
259	258	2	Tékété	03-Feb-18	1	8	3	2	0	0	1	0
260	259	2	Tékété	03-Feb-18	1	3	1	2	0	0	1	0
261	260	2	Teketé	03-Feb-18	1	6	2	2	0	0	0	0
262	261	2	Teketé	03-Feb-18	1	4	2	1	0	1	1	0
263	262	2	Teketé	03-Feb-18	1	5	2	1	0	0	1	0
264	263	2	Tékété	03-Feb-18	1	10	4	2	1	0	1	0
265	264	2	Tékété	03-Feb-18	1	2	1	2	1	0	1	0
266	265	2	Tékété	03-Feb-18	1	2	1	2	0	0	1	0
267	266	2	Tékété	03-Feb-18	1	5	2	2	1	0	1	0
268	267	2	Tekété	03-Feb-18	5	4	2	1	0	0	1	0
269	268	2	Tékété	03-Feb-18	4	6	3	1	0	0	1	0
270	269	2	Tekété	03-Feb-18	1	2	1	1	1	0	0	0
271	270	2	Sidi mafi	03-Feb-18	3	5	2	2	0	0	1	0
272	271	2	Sidi mafi	03-Feb-18	2	3	1	2	0	0	0	0
273	272	2	Sidi mafi	03-Feb-18	2	3	1	2	0	0	1	1
274	273	2	Sidi mafi	03-Feb-18	2	2	2	2	0	0	0	0
275	274	2	Sidi mafi	03-Feb-18	2	3	1	2	0	0	1	0
276	275	2	Sidi mafi	03-Feb-18	2	2	1	1	0	0	1	1
277	276	2	Sidi mafi	03-Feb-18	2	3	1	2	0	0	1	0
278	277	2	Sidi mafi	03-Feb-18	2	2	1	2	0	1	1	0
279	278	2	Sidi mafi	03-Feb-18	2	3	1	2	0	1	0	0
280	279	2	Sidi mafi	03-Feb-18	2	3	1	2	0	0	0	0
281	280	2	Sidi mafi	03-Feb-18	4	15	4	1	0	0	1	0
282	281	2	Sidi mafi	03-Feb-18	4	4	2	1	0	0	1	0
283	282	2	Sidi mafi	03-Feb-18	3	2	1	1	0	0	1	0
284	283	2	Sidi mafi	03-Feb-18	3	2	1	1	0	0	1	0
285	284	2	Sidi mafi	03-Feb-18	5	4	2	1	0	0	1	0
286	285	2	Sidi mafi	03-Feb-18	4	8	3	1	0	0	1	0
287	286	2	Sidi mafi	03-Feb-18	5	4	2	1	0	0	1	0
288	287	2	Sidi mafi	03-Feb-18	2	3	1	2	0	0	1	1
289	288	2	Sidi mafi	03-Feb-18	2	1	1	2	0	0	1	0
290	289	2	Sidi mafi	03-Feb-18	3	3	1	2	0	0	1	0
291	290	2	Sidi mafi	03-Feb-18	2	3	1	1	0	0	1	0
292	291	2	Sidi mafi	03-Feb-18	2	4	2	2	0	0	1	0
293	292	2	Sidi mafi	03-Feb-18	2	1	1	2	0	1	1	0
294	293	2	Abourda	04-Feb-18	2	1	1	1	0	0	0	0
295	294	2	Abourda	04-Feb-18	2	3	1	2	0	0	1	0
296	295	2	Abourda	04-Feb-18	2	2	1	2	0	1	1	0
297	296	2	Abourda	04-Feb-18	2	2	1	1	0	1	1	0
298	297	2	Abourda	04-Feb-18	2	3	1	2	0	0	0	0
299	298	2	Abourda	04-Feb-18	2	2	1	2	0	1	1	1
300	299	2	Abourda	04-Feb-18	2	2	1	2	0	1	0	0
301	300	2	Abourda	04-Feb-18	2	3	1	1	0	0	1	0
302	301	2	Abourda	04-Feb-18	2	8	3	1	0	0	1	1
303	302	2	Abourda	04-Feb-18	2	1	1	2	0	1	1	1
304	303	2	Abourda	04-Feb-18	2	2	1	1	0	0	1	1
305	304	2	Abourda	04-Feb-18	2	2	1	1	0	0	1	0
306	305	2	Abourda	04-Feb-18	2	1	1	1	0	1	1	0
307	306	2	Abourda	04-Feb-18	2	2	1	2	0	1	1	0
308	307	2	Abourda	04-Feb-18	2	4	2	2	0	0	1	0
309	308	2	Abourda	04-Feb-18	2	4	2	2	0	0	1	0
310	309	2	Abourda	04-Feb-18	2	8	3	1	0	1	1	0
311	310	2	Abourda	04-Feb-18	2	6	2	1	0	0	1	0
312	311	2	Abourda	04-Feb-18	2	5	1	1	0	0	0	0
313	312	2	Abourda	04-Feb-18	2	8	3	1	0	0	1	0
314	313	2	Abourda	04-Feb-18	2	3	1	2	0	0	1	0
315	314	2	Abourda	04-Feb-18	2	10	4	1	1	0	1	0
316	315	2	Farhana	04-Feb-18	3	2	1	1	0	0	1	0
317	316	2	Farhana	04-Feb-18	5	2	1	1	0	0	0	0
318	317	2	Farhana	04-Feb-18	2	2	1	2	0	1	1	0
319	318	2	Farhana	04-Feb-18	2	3	1	1	0	1	1	0
320	319	2	Farhana	04-Feb-18	3	1	1	1	0	0	0	0
321	320	2	Farhana	04-Feb-18	4	8	3	2	0	0	0	0
322	321	2	Farhana	04-Feb-18	3	2	1	2	0	0	1	0
323	322	2	Farhana	04-Feb-18	3	2	1	2	0	0	1	1
324	323	2	Farhana	04-Feb-18	3	3	1	2	0	1	0	0
325	324	2	Farhana	04-Feb-18	3	1	1	2	0	0	1	0
326	325	2	Farhana	04-Feb-18	3	1	1	1	0	0	1	0
327	326	2	Farhana	04-Feb-18	3	2	1	1	0	0	1	0
328	327	2	Farhana	04-Feb-18	3	1	1	1	0	0	1	0
329	328	2	Farhana	04-Feb-18	3	1	1	1	0	1	1	0
330	329	2	Farhana	04-Feb-18	3	1	1	1	0	1	1	0
331	330	2	Farhana	04-Feb-18	3	2	1	1	0	0	0	1
332	331	2	Farhana	04-Feb-18	3	2	1	1	1	0	1	0
333	332	2	Farhana	04-Feb-18	3	2	1	1	0	0	1	0
334	333	2	Farhana	04-Feb-18	3	2	1	1	1	0	1	0
335	334	2	Farhana	04-Feb-18	3	2	1	1	0	0	1	0
336	335	2	Doubounoro	04-Feb-18	3	2	1	1	0	0	1	0
337	336	2	Doubounoro	04-Feb-18	3	3	1	2	0	1	1	0
338	337	2	Doubounoro	04-Feb-18	3	2	1	1	0	0	1	0
339	338	2	Doubounoro	04-Feb-18	3	2	1	2	0	0	1	1
340	339	2	Doubounoro	04-Feb-18	3	3	1	1	0	0	1	0
341	340	2	Doubounoro	04-Feb-18	3	2	1	2	0	0	1	0
342	341	2	Doubounoro	04-Feb-18	3	6	2	1	0	0	1	1
343	342	2	Doubounoro	04-Feb-18	2	2	1	1	0	0	1	0
344	343	2	Doubounoro	04-Feb-18	3	2	1	2	0	0	1	0
345	344	2	Doubounoro	04-Feb-18	3	2	1	2	1	1	1	0
346	345	2	Doubounoro	04-Feb-18	4	3	1	2	0	0	1	0
347	346	2	Doubounoro	04-Feb-18	3	4	2	2	1	0	1	0
348	347	2	Doubounoro	04-Feb-18	3	10	4	1	0	0	1	0
349	348	2	Doubounoro	04-Feb-18	3	2	1	2	0	0	1	0
350	349	2	Doubounoro	04-Feb-18	3	3	1	1	0	0	1	0
351	350	2	Doubounoro	04-Feb-18	3	2	1	1	0	1	1	0
352	351	2	Doubounoro	04-Feb-18	3	2	1	2	0	1	0	0
353	352	2	Doubounoro	04-Feb-18	2	2	1	2	0	1	1	0
354	353	2	Doubounoro	04-Feb-18	3	3	1	2	1	1	1	0
355	354	2	Doubounoro	04-Feb-18	3	2	1	2	0	0	0	0
356	355	2	Doubounoro	04-Feb-18	3	3	1	2	1	0	1	0
357	356	2	Doubounoro	04-Feb-18	3	2	1	2	0	0	1	0
358	357	2	Doubounoro	04-Feb-18	3	1	1	2	0	0	0	0
359	358	2	Maroubo	04-Feb-18	3	1	1	2	0	0	0	1
360	359	2	Maroubo	04-Feb-18	2	4	2	2	0	0	1	0
361	360	2	Maroubo	04-Feb-18	3	4	2	2	0	0	1	0
362	361	2	Maroubo	04-Feb-18	3	3	1	2	1	0	1	0
363	362	2	Maroubo	04-Feb-18	3	5	2	2	0	0	0	0
364	363	2	Maroubo	04-Feb-18	3	3	1	2	0	1	1	0
365	364	2	Maroubo	04-Feb-18	3	1	1	1	1	0	1	0
366	365	2	Maroubo	04-Feb-18	3	3	1	2	0	0	0	0
367	366	2	Maroubo	04-Feb-18	3	3	1	2	0	1	1	1
368	367	2	Maroubo	04-Feb-18	3	1	1	2	0	1	1	0
369	368	2	Maroubo	04-Feb-18	3	4	2	2	0	0	1	1
370	369	2	Maroubo	04-Feb-18	3	4	2	1	0	0	1	0
371	370	2	Maroubo	04-Feb-18	3	3	1	2	0	0	0	0
372	371	2	Maroubo	04-Feb-18	3	3	1	2	0	0	0	0
373	372	2	Maroubo	04-Feb-18	3	3	1	2	0	0	0	0
374	373	2	Maroubo	04-Feb-18	3	2	1	1	0	1	0	0
375	374	2	Maroubo	04-Feb-18	3	1	1	2	0	0	1	0
376	375	2	Maroubo	04-Feb-18	3	5	2	2	0	0	1	0
377	376	2	Maroubo	04-Feb-18	3	2	1	1	0	0	1	0
378	377	2	Maroubo	04-Feb-18	3	3	1	2	0	0	1	1
379	378	2	Garia	04-Feb-18	2	3	1	2	0	0	1	0
380	379	2	Garia	04-Feb-18	2	2		1	0	0	1	0
381	380	2	Garia	04-Feb-18	2	3	1	2	1	1	0	0
382	381	2	Garia	04-Feb-18	2	4	2	2	0	0	1	0
383	382	2	Garia	04-Feb-18	2	1	1	2	0	1	1	0
384	383	2	Garia	04-Feb-18	2	3	1	2	0	0	0	1
385	384	2	Garia	04-Feb-18	2	2	1	2	0	0	1	0
386	385	2	Garia	04-Feb-18	2	2	1	2	0	0	1	0
387	386	2	Garia	04-Feb-18	2	2	1	2	0	0	1	0
388	387	2	Garia	04-Feb-18	2	2	1	1	0	0	1	0
389	388	2	Garia	04-Feb-18	2	5	2	2	0	1	1	1
390	389	2	Garia	04-Feb-18	2	3	1	2	0	0	1	0
391	390	2	Garia	04-Feb-18	2	4	2	2	0	0	1	0
392	391	2	Garia	04-Feb-18	2	3	1	2	0	0	1	0
393	392	2	Garia	04-Feb-18	2	5	2	2	0	0	1	0
394	393	2	Garia	04-Feb-18	2	1	1	2	0	0	1	0
395	394	2	Garia	04-Feb-18	2	3	1	2	0	1	1	0
396	395	2	Garia	04-Feb-18	1	10	4	2	1	0	1	0
397	396	2	Garia	04-Feb-18	2	2	1	2	0	1	1	0
398	397	2	Garia	04-Feb-18	7	6	2	2	1	0	1	0
399	398	2	Garia	04-Feb-18	1	1	1	2	0	0	1	1
400	399	2	Garia	04-Feb-18	1	2	1	2	0	0	1	0
401	400	2	Garia	04-Feb-18	1	5	2	2	0	0	1	0
402	401	2	Garia	04-Feb-18	1	10	4	2	0	0	1	0
403	402	2	Maguetti	05-Feb-18	3	3	1	2	2	0	1	0
404	403	2	Maguetti	05-Feb-18	3	3	1	2	0	0	1	0
405	404	2	Maguetti	05-Feb-18	3	2	1	1	0	1	1	0
406	405	2	Maguetti	05-Feb-18	3	3	1	1	0	1	1	0
407	406	2	Maguetti	05-Feb-18	2	1	1	2	0	0	1	0
408	407	2	Maguetti	05-Feb-18	3	1	1	1	0	0	1	0
409	408	2	Maguetti	05-Feb-18	2	1	1	2	0	0	0	0
410	409	2	Maguetti	05-Feb-18	2	4	1	2	0	1	1	0
411	410	2	Magueitti	05-Feb-18	2	2	1	2	0	0	1	0
412	411	2	Maguetti	05-Feb-18	3	3	1	2	0	0	1	0
413	412	2	Maguetti	05-Feb-18	3	2	1	1	0	0	1	0
414	413	2	Maguetti	05-Feb-18	2	1	1	1	0	0	1	0
415	414	2	Maguetti	05-Feb-18	3	2	1	1	0	0	1	0
416	415	2	Maguetti	05-Feb-18	2	2	1	1	0	0	1	0
417	416	2	Maguetti	05-Feb-18	3	3	1	1	0	0	1	0
418	417	2	Maguetti	05-Feb-18	3	2	1	1	0	0	1	0
419	418	2	Maguetti	05-Feb-18	3	1	1	1	0	0	1	0
420	419	2	Maguetti	05-Feb-18	3	2	1	1	0	1	1	0
421	420	2	Maguetti	05-Feb-18	3	1	1	1	0	1	1	0
422	421	2	Maguetti	05-Feb-18	3	4	2	2	0	0	1	0
423	422	2	Maguetti	05-Feb-18	3	3	1	2	0	1	1	0
424	423	2	Doubakh	05-Feb-18	1	8	3	2	0	0	1	0
425	424	2	Doubakh	05-Feb-18	1	10	4	2	0	1	0	1
426	425	2	Doubakh	05-Feb-18	1	8	3	2	0	0	1	0
427	426	2	Doubakh	05-Feb-18	1	3	1	2	0	0	1	0
428	427	2	Doubakh	05-Feb-18	1	2	1	2	0	0	1	0
429	428	2	Doubakh	05-Feb-18	1	6	2	2	0	0	1	0
430	429	2	Doubakh	05-Feb-18	1	8	3	2	0	0	1	0
431	430	2	Doubakh	05-Feb-18	1	6	2	2	0	0	1	0
432	431	2	Doubakh	05-Feb-18	1	7	3	2	0	0	1	0
433	432	2	Doubakh	05-Feb-18	1	7	3	2	0	1	1	0
434	433	2	Doubakh	05-Feb-18	1	5	2	2	0	0	1	0
435	434	2	Doubakh	05-Feb-18	1	2	1	2	0	0	1	0
436	435	2	Doubakh	05-Feb-18	1	6	2	2	0	0	1	0
437	436	2	Doubakh	05-Feb-18	1	3	1	2	0	0	1	0
438	437	2	Doubakh	05-Feb-18	1	9	3	2	0	0	1	0
439	438	2	Doubakh	05-Feb-18	1	2	1	2	0	0	1	0
440	439	2	Doubakh	05-Feb-18	1	8	3	2	0	1	1	0
441	440	2	Doubakh	05-Feb-18	1	6	2	2	0	0	1	0
442	441	2	Doubakh	05-Feb-18	1	7	3	2	0	1	0	0
443	442	2	Doubakh	05-Feb-18	1	2	1	2	0	0	1	0
444	443	2	Bimanga	05-Feb-18	4	9	3	1	0	0	1	0
445	444	2	Bimanga	05-Feb-18	4	11	4	1	0	0	1	0
446	445	2	Bemanga	05-Feb-18	4	8	3	1	0	0	1	0
447	446	2	Bemanga	05-Feb-18	4	6	2	1	0	0	1	0
448	447	2	Bemanga	05-Feb-18	4	5	2	1	0	0	1	0
449	448	2	Bemanga	05-Feb-18	4	4	2	1	0	1	1	0
450	449	2	Bemanga	05-Feb-18	3	2	1	2	0	0	0	0
451	450	2	Bemanga	05-Feb-18	3	4	2	2	0	1	0	0
452	451	2	Bemanga	05-Feb-18	4	4	2	1	0	0	1	0
453	452	2	Bemanga	05-Feb-18	4	7	3	1	0	0	1	0
454	453	2	Bemanga	05-Feb-18	4	10	4	2	0	0	0	0
455	454	2	Bemanga	05-Feb-18	2	4	2	2	0	0	1	0
456	455	2	Bemanga	05-Feb-18	2	4	2	2	0	0	0	0
457	456	2	Bemanga	05-Feb-18	2	3	1	2	0	0	1	0
458	457	2	Beimanga	05-Feb-18	2	3	1	2	0	0	1	0
459	458	2	Bemanga	05-Feb-18	2	10	4	2	0	1	0	0
460	459	2	Bemanga	05-Feb-18	2	10	4	2	0	0	1	0
461	460	2	Bemanga	05-Feb-18	2	2	1	2	0	0	1	0
462	461	2	Bemanga	05-Feb-18	3	2	1	2	0	0	0	0
463	462	2	Bemanga	05-Feb-18	2	2	1	2	0	0	1	0
464	463	2	Bemanga	05-Feb-18	2	2	1	2	0	0	0	0
465	464	2	Ndjamenabilala	06-Feb-18	2	4	2	1	0	0	1	0
466	465	2	Ndjamena bilala	06-Feb-18	2	2	1	1	0	0	1	0
467	466	2	Ndjamenabilala	06-Feb-18	4	5	21	1	0	0	0	0
468	467	2	Ndjamena bilala	06-Feb-18	2	3	1	2	0	0	0	0
469	468	2	Ndjamena bilala	06-Feb-18	2	3	1	2	0	0	0	0
470	469	2	Ndjamena bilala	06-Feb-18	2	2	1	2	0	0	1	0
471	470	2	Ndamena bilala	06-Feb-18	2	5	2	2	0	0	1	0
472	471	2	Ndjamena bilala	06-Feb-18	2	5	2	2	0	0	1	0
473	472	2	Ndjamena bilala	06-Feb-18	2	5	2	2	0	0	1	0
474	473	2	Ndjamena bilala	06-Feb-18	2	4	2	2	0	0	1	0
475	474	2	Ndjamena bilala	06-Feb-18	1	8	3	2	1	0	1	0
476	475	2	Ndamena bilala	06-Feb-18	1	4	2	1	0	0	0	0
477	476	2	Ndjamena bilala	06-Feb-18	1	5	2	2	0	0	1	1
478	477	2	Ndjamena bilala	06-Feb-18	1	6	2	2	0	0	1	0
479	478	2	Ndjamena bilala	06-Feb-18	5	5	2	1	0	0	0	0
480	479	2	Ndjamena bilala	06-Feb-18	1	5	2	2	0	0	1	0
481	480	2	Ndjamena bilala	06-Feb-18	1	1	1	2	0	0	0	0
482	481	2	Ndjamena bilala	06-Feb-18	1	2	1	2	0	0	1	0
483	482	2	Ndjamena bilala	06-Feb-18	1	1	1	2	0	0	0	0
484	483	2	Ndjamena bilala	16-Jan-18	1	5	2	2	0	0	1	0
485	1	1	Danamadji village	16-Jan-18	1	1	1	2	0	0	1	0
486	2	1	Danamadji village	16-Jan-18	1	1	1	1	0	0	0	0
487	3	1	Danamadji village	16-Jan-18	1	6	2	1	0	1	1	0
488	4	1	Danamadji village	16-Jan-18	1	2	1	1	1	0	1	0
489	5	1	Danamadji village	16-Jan-18	1	3	1	2	0	0	1	0
490	6	1	Danamadji village	16-Jan-18	1	2	1	2	0	0	1	0
491	7	1	Danamadji village	16-Jan-18	1	4	2	1	0	0	1	0
492	8	1	Danamadji village	16-Jan-18	1	2	1	1	0	0	0	0
493	9	1	Danamadji village	16-Jan-18	1	2	1	1	0	0	1	0
494	10	1	Danamadji village	16-Jan-18	1	1	1	2	0	0	1	0
495	11	1	Danamadji village	16-Jan-18	1	2	1	2	0	0	1	0
496	12	1	Danamadji village	16-Jan-18	1	2	1	2	1	1	1	0
497	13	1	Danamadji village	16-Jan-18	1	1	1	2	1	0	0	0
498	14	1	Danamadji village	16-Jan-18	1	1	1	2	0	0	1	0
499	15	1	Danamadji village	16-Jan-18	1	2	1	1	0	0	0	0
500	16	1	Danamadji village	16-Jan-18	1	16	4	2	0	0	1	0
501	17	1	Danamadji village	16-Jan-18	1	1	1	2	0	0	0	0
502	18	1	Danamadji village	16-Jan-18	1	6	2	2	0	1	0	0
503	19	1	Danamadji village	16-Jan-18	1	3	1	2	0	0	0	0
504	20	1	Danamadji village	16-Jan-18	1	4	2	2	0	0	1	0
505	21	1	Maindou	16-Jan-18	3	4	2	2	0	0	1	0
506	22	1	Maindou	16-Jan-18	3	2	1	2	1	1	1	0
507	23	1	Maindou	16-Jan-18	3	4	2	2	0	0	1	0
508	24	1	Maindou	16-Jan-18	3	2	1	2	0	0	1	1
509	25	1	Maindou	16-Jan-18	2	2	1	2	0	0	1	0
510	26	1	Maindou	16-Jan-18	3	4	2	2	0	1	0	0
511	27	1	Maindou	16-Jan-18	3	2	1	1	0	0	1	0
512	28	1	Maindou	16-Jan-18	3	3	1	1	0	0	1	0
513	29	1	Maindou	16-Jan-18	3	3	1	2	0	0	0	0
514	30	1	Maindou	16-Jan-18	3	6	2	2	1	0	1	0
515	31	1	Maindou	16-Jan-18	1	2	1	2	0	0	0	0
516	32	1	Maindou	16-Jan-18	1	2	1	1	0	0	1	0
517	33	1	Maindou	16-Feb-18	1	3	1	1	0	0	0	0
518	34	1	Maindou	16-Feb-18	1	2	1	2	0	0	0	0
519	35	1	Maindou	16-Jan-18	1	1	1	2	0	0	0	0
520	36	1	Maindou	16-Jan-18	1	3	1	2	0	0	1	0
521	37	1	Maindou	16-Jan-18	1	5	2	1	0	0	1	0
522	38	1	Maindou	16-Jan-18	1	1	1	1	0	0	1	0
523	39	1	Maindou	16-Jan-18	1	1	1	1	1	0	0	0
524	40	1	Maindou	16-Jan-18	1	1	1	1	0	0	0	0
525	41	1	Bebongo	16-Jan-18	3	4	2	1	0	0	1	0
526	42	1	Bebongo	16-Jan-18	3	2	1	2	0			0
527	43	1	Bebongo	16-Jan-18	3	4	2	2	0	0	0	0
528	44	1	Bebongo	16-Jan-18	3	3	1	2	0	0	0	0
529	45	1	Bebongo	16-Jan-18	3	1	1	1	1	0	0	0
530	46	1	Bebongo	16-Jan-18	3	2	1	2	1	0	0	0
531	47	1	Bebongo	16-Jan-18	3	1	1	1	0	0	0	0
532	48	1	Bebongo	16-Jan-18	3	1	1	1	0	0	1	1
533	49	1	Bebongo	16-Jan-18	3	3	1	2	0	0	0	1
534	50	1	Bebongo	16-Jan-18	3	1	1	1	0	0		0
535	51	1	Bebongo	16-Jan-18	3	3	1	1	0	0		0
536	52	1	Bebongo	16-Jan-18	3	2	1	2	0	0		0
537	53	1	Bebongo	16-Jan-18	3	3	1	2	1	1	0	0
538	54	1	Bebongo	16-Jan-18	3	1	1	1	0	0		0
539	55	1	Bebongo	16-Jan-18	3	3	1	1	0	0		0
540	56	1	Bebongo	16-Jan-18	3	3	1	2	0		1	0
541	57	1	Bebongo	16-Jan-18	3	3	1	2	0	0	0	0
542	58	1	Bebongo	16-Jan-18	3	4	2	2	0	1	0	1
543	59	1	Bebongo	16-Jan-18	3	4	2	2	0	1	1	0
544	60	1	Bebongo	16-Jan-18	3	1	1	2	0		1	0
545	61	1	Guirmolo	16-Jan-18	3	3	1	2	0	0		0
546	62	1	Guirmolo	16-Jan-18	3	3	1	2	0	0	0	1
547	63	1	Guirmolo	16-Jan-18	3	3	1	2	0	1	0	0
548	64	1	Guirmolo	16-Jan-18	3	2	1	2	0	0	1	0
549	65	1	Guirmolo	16-Jan-18	3	2	1	2	0	0	0	0
550	66	1	Guirmolo	16-Jan-18	3	2	1	2	0	0	0	0
551	67	1	Guirmolo	16-Jan-18	3	3	1	2	0	1	0	0
552	68	1	Guirmolo	16-Jan-18	3	1	1	2	1	0	0	0
553	69	1	Guirmolo	16-Jan-18	3	3	1	2	0	0	0	0
554	70	1	Guirmolo	16-Jan-18	3	2	1	2	0	0	0	0
555	71	1	Guirmolo	16-Jan-18	3	3	1	2	0	0	1	0
556	72	1	Guirmolo	16-Jan-18	3	1	1	2	0		1	0
557	73	1	Guirmolo	16-Jan-18	3	1	1	2	0	0	1	0
558	74	1	Guirmolo	16-Jan-18	3	1	1	1	0	0	1	0
559	75	1	Guirmolo	16-Jan-18	3	3	1	1	0	0	1	0
560	76	1	Guirmolo	16-Jan-18	3	1	1	2	0	1	1	0
561	77	1	Guirmolo	16-Jan-18	3	2	1	2	1	1	1	0
562	78	1	Guirmolo	16-Jan-18	3	2	1	1	0		1	0
563	79	1	Guirmolo	16-Jan-18	3	2	1	2	0	1	1	0
564	80	1	Guirmolo	16-Jan-18	3	3	1	2	0	0	1	0
565	81	1	Guirmolo	16-Jan-18	3	3	1	2	0	0	0	0
566	82	1	Sohongo	16-Jan-18	3	1	1	2	1	0	0	0
567	83	1	Sohongo	16-Jan-18	3	2	1	2	0	0	0	0
568	84	1	Sohongo	16-Jan-18	3	2	1	2	0	0	0	0
569	85	1	Sohongo	16-Jan-18	3	2	1	2	1	0	0	0
570	86	1	Sohongo	16-Jan-18	3	1	1	1	0	0	0	0
571	87	1	Sohongo	16-Jan-18	3	2	1	2	0	0	1	0
572	88	1	Sohongo	16-Jan-18	3	3	1	2	0	1	1	0
573	89	1	Sohongo	16-Jan-18	3	2	1	2	0	0	0	0
574	90	1	Sohongo	16-Jan-18	3	3	1	2	0	1	0	0
575	91	1	Sohongo	16-Jan-18	3	2	1	2	1	0	0	0
576	92	1	Sohongo	16-Jan-18	3	3	1	2	0	0	1	0
577	93	1	Sohongo	16-Jan-18	3	2	1	2	0	0	0	0
578	94	1	Sohongo	16-Jan-18	3	2	1	2	0		0	0
579	95	1	Sohongo	16-Jan-18	3	1	1	2	1	0	1	0
580	96	1	Sohongo	16-Jan-18	3	1	1	2	0	0	1	0
581	97	1	Sohongo	16-Jan-18	3	2	1	2	0	0	1	0
582	98	1	Sohongo	16-Jan-18	3	1	1	2	0	0	1	0
583	99	1	Sohongo	16-Jan-18	3	2	1	2	1	1	1	0
584	100	1	Sohongo	16-Jan-18	3	1	1	2	0	0	1	0
585	101	1	Sohongo	16-Jan-18	3		1	1	0	0	1	0
586	102	1	Gourourou	17-Jan-18	3	1	1	1	0	0	0	0
587	103	1	Gourourou	17-Jan-18	3	1	1	1	0	0	0	0
588	104	1	Gourourou	17-Jan-18	3	2	1	1	0	0	1	0
589	105	1	Gourourou	17-Jan-18	2	1	1	1	1	1	1	0
590	106	1	Gourourou	17-Jan-18	2	1	1	1	0	0	0	0
591	107	1	Gourourou	17-Jan-18	2	1	1	1	0	0	1	0
592	108	1	Gourourou	17-Jan-18	2	2	1	0	0	0	1	0
593	109	1	Gourourou	17-Jan-18	3	1	1	1	0	0	1	0
594	110	1	Gourourou	17-Jan-18	3	1	1	1	0	0	1	0
595	111	1	Gourourou	17-Jan-18	3	2	1	2	0	0	1	0
596	112	1	Gourourou	17-Jan-18	3	2	1	2	0	0	1	0
597	113	1	Gourourou	17-Jan-18	3	1	1	1	0	0	0	0
598	114	1	Gourourou	17-Jan-18	1	2	1	1	0	0	0	0
599	115	1	Gourourou	17-Jan-18	1	1	1	1	0	0	0	0
600	116	1	Gourourou	17-Jan-18	1	2	1	1	0	0	0	0
601	117	1	Gourourou	17-Jan-18	1	1	1	1	0	0	0	0
602	118	1	Gourourou	17-Jan-18	1	1	1	1	1	0	1	0
603	119	1	Gourourou	17-Jan-18	1	1	1	1	0	0	1	0
604	120	1	Gourourou	17-Jan-18	1	1	1	1	1	0	1	0
605	121	1	Maimbaya	17-Jan-18	1	1	2	1	0	0	0	0
606	122	1	Maimbaya	17-Jan-18	1	1	1	1	0	0	0	0
607	123	1	Maimbaya	17-Jan-18	1	2	2	1	0	0	1	0
608	124	1	Maimbaya	17-Jan-18	1	1	1	1	0	0	1	0
609	125	1	Maimbaya	17-Jan-18	1	2	2	1	0	0	1	0
610	126	1	Maimbaya	17-Jan-18	1	2	2	1	1	0	0	0
611	127	1	Maimbaya	17-Jan-18	1	1	1	1	1	0	0	0
612	128	1	Maimbaya	17-Jan-18	1	2	2	2	0	0	1	1
613	129	1	Maimbaya	17-Jan-18	1	2	2	2	0	1	1	0
614	130	1	Maimbaya	17-Jan-18	1	2	2	2	0	0	0	0
615	131	1	Maimbaya	17-Jan-18	1	1	1	2	0	0	1	0
616	132	1	Maimbaya	17-Jan-18	1	2	1	2	0	1	0	0
617	133	1	Maimbaya	17-Jan-18	1	3	1	2	0	0	0	0
618	134	1	Maimbaya	17-Jan-18	1	2	1	2	0	0	1	0
619	135	1	Maimbaya	17-Jan-18	1	3	1	2	0	0	1	0
620	136	1	Maimbaya	17-Jan-18	1	2	1	2	0		0	0
621	137	1	Maimbaya	17-Jan-18	1	1	1	2	0	0	1	0
622	138	1	Maimbaya	17-Jan-18	1	1	1	1	0	0	0	0
623	139	1	Maimbaya	17-Jan-18	1	1	1	2	0	0	1	0
624	140	1	Maimbaya	17-Jan-18	1	2	1	1	0	0	0	0
625	141	1	Maimbaya	17-Jan-18	1	1	1	1	0	0	0	0
626	142	1	Maimbaya	17-Jan-18	1	1	1	1	0	1	0	0
627	143	1	Nouma	18-Jan-18	1	1	1	1	0	0	1	0
628	144	1	Nouma	18-Jan-18	1	2	1	1	0	0	1	0
629	145	1	Nouma	18-Jan-18	1	1	1	2	0	0	1	0
630	146	1	Nouma	18-Jan-18	1	1	1	2	0	0	1	0
631	147	1	Nouma	18-Jan-18	1	1	1	2	0	0	0	0
632	148	1	Nouma	18-Jan-18	1	3	1	2	0	0	1	0
633	149	1	Nouma	18-Jan-18	1	1	1	1	0	0	0	0
634	150	1	Nouma	18-Jan-18	1	2	1	1	0	1	1	0
635	151	1	Nouma	18-Jan-18	1	2	1	2	0	0	1	0
636	152	1	Nouma	18-Jan-18	1	2	1	2	0	0	0	0
637	153	1	Nouma	18-Jan-18	1	1	1	2	0	0	0	0
638	154	1	Nouma	18-Jan-18	1	2	1	1	0	0	1	0
639	155	1	Nouma	18-Jan-18	1	2	1	2	1	0	0	0
640	156	1	Nouma	18-Jan-18	1	2	1	2	0	0	0	0
641	157	1	Nouma	18-Jan-18	1	2	1	2	0	0	0	0
642	158	1	Nouma	18-Jan-18	1	2	1	2	0	0	1	0
643	159	1	Nouma	18-Jan-18	1	2	1	2	0	0	0	0
644	160	1	Nouma	18-Jan-18	1	1	1	2	0	0	0	0
645	161	1	Nouma	18-Jan-18	1	2	1	1	0	0	0	0
646	162	1	Nouma	18-Jan-18	1	3	1	2	0	0	0	0
647	163	1	Moyo f	18-Jan-18	1	4	2	2	0	0	0	0
648	164	1	Moyo f	18-Jan-18	1	2	1	1	0	0	0	1
649	165	1	Moyo f	18-Jan-18	1	3	1	2	0	0	1	0
650	166	1	Moyo f	18-Jan-18	1	2	1	1	0	0	1	0
651	167	1	Moyo f	18-Jan-18	1	4	2	2	0	0	0	0
652	168	1	Moyo f	18-Jan-18	1	4	2	2	0	0	0	0
653	169	1	Moyo f	18-Jan-18	1	3	1	2	0	0	0	0
654	170	1	Moyo f	18-Jan-18	1	4	2	2	0	0	0	0
655	171	1	Moyo f	18-Jan-18	1	1	1	2	0	0	1	0
656	172	1	Moyo f	18-Jan-18	1	3	1	2	1	0	0	0
657	173	1	Moyo f	18-Jan-18	1	2	1	2	0	0	0	0
658	174	1	Moyo f	18-Jan-18	1	3	1	2	1	0	1	0
659	175	1	Moyo f	18-Jan-18	1	3	1	2	0	0	0	0
660	176	1	Moyo f	18-Jan-18	1	1	1	2	0	0	0	0
661	177	1	Moyo f	18-Jan-18	1	1	1	2	0	0	1	0
662	178	1	Moyo f	18-Jan-18	1	3	1	2	0	0	1	0
663	179	1	Moyo f	18-Jan-18	1	2	1	1	0	0	0	0
664	180	1	Moyo f	18-Jan-18	1	2	1	2	0	0	0	0
665	181	1	Moyo f	18-Jan-18	1	5	1	2	0	1	1	0
666	182	1	Moyo f	18-Jan-18	1	2	1	2	0	0	0	0
667	183	1	Paris sara	18-Jan-18	1	1	1	2	0	0	1	0
668	184	1	Paris sara	18-Jan-18	1	1	1	2	0	0	1
669	185	1	Paris sara	18-Jan-18	1	1	1	2	0	0	0	0
670	186	1	Paris sara	18-Jan-18	1	2	1	2	0	0	1	0
671	187	1	Paris sara	18-Jan-18	1	5	1	1	0	0	1	0
672	188	1	Paris sara	18-Jan-18	1	3	1	2	0	0	0	0
673	189	1	Paris sara	18-Jan-18	1	2	1	2	0	0	0	0
674	190	1	Paris sara	18-Jan-18	3	2	1	1	0	0	0	0
675	191	1	Paris sara	18-Jan-18	3	1	1	1	0	0	0	0
676	192	1	Paris sara	18-Jan-18	3	3	1	2	1	0	0	0
677	193	1	Paris sara	18-Jan-18	3	2	1	1	0	0	0	0
678	194	1	Paris sara	18-Jan-18	3	1	1	2	0	0	0	0
679	195	1	Paris sara	18-Jan-18	3	1	1	2	0	0	0	0
680	196	1	Paris sara	18-Jan-18	3	1	1	2	0	1	1	1
681	197	1	Paris sara	18-Jan-18	3	1	1	1	1	1	1	0
682	198	1	Paris sara	18-Jan-18	3	1	1	1	0	1	1	0
683	199	1	Paris sara	18-Jan-18	3	1	1	2	0	1	0	0
684	200	1	paris sara	18-Jan-18	3	1	1	2	0	0	1	0
685	201	1	paris sara	18-Jan-18	3	1	1	1	0	0	1	0
686	202	1	paris sara	18-Jan-18	3	2	1	2	0	0	1	0
687	203	1	Maimara	18-Jan-18	3	1	1	2	0	0	0	0
688	204	1	Maimara	18-Jan-18	3	1	1	1	0	0	1	0
689	205	1	Maimara	18-Jan-18	3	1	1	2	1	0	0	0
690	206	1	Maimara	18-Jan-18	3	3	1	2	0	1	1	0
691	207	1	Maimara	18-Jan-18	3	1	1	2	0	1	1	0
692	208	1	Maimara	18-Jan-18	3	1	1	2	0	0	0	0
693	209	1	Maimara	18-Jan-18	3	3	1	2	0	0	0	0
694	210	1	Maimara	18-Jan-18	3	5	2	2	0		1	1
695	211	1	Maimara	18-Jan-18	3	2	1	2	0	1	0	0
696	212	1	Maimara	18-Jan-18	3	1	1	1	0	1	0	0
697	213	1	Maimara	18-Jan-18	3	1	1	1	0	0	0	0
698	214	1	Maimara	18-Jan-18	3	2	1	2	0	0	1	0
699	215	1	Maimara	18-Jan-18	3	2	1	1	0	0	0	0
700	216	1	Maimara	18-Jan-18	3	2	1	2	0	0	0	0
701	217	1	Maimara	18-Jan-18	3	1	1	2	0	0	1	0
702	218	1	Maimara	18-Jan-18	3	1	1	1	0		1	0
703	219	1	Maimara	18-Jan-18	1	2	1	2	0	0	0	0
704	220	1	Maimara	18-Jan-18	3	2	1	2	0	0	1	0
705	221	1	Sanadyo	19-Jan-18	1	1	1	2	0	0	0	0
706	222	1	Sanadyo	19-Jan-18	1	2	1	2	0	0	1	0
707	223	1	Sanadyo	19-Jan-18	1	2	1	2	0	0	0	0
708	224	1	Sanadyo	19-Jan-18	1	3	1	1	0	0	0	0
709	225	1	Sanadyo	19-Jan-18	1	2	1	2	0	0	0	0
710	226	1	Sanadyo	19-Jan-18	1	2	1	2	0	0	0	0
711	227	1	Sanadyo	19-Jan-18	1	2	1	2	0	0	0	0
712	228	1	Sanadyo	19-Jan-18	1	1	1	1	0	0	0	0
713	229	1	Sanadyo	19-Jan-18	1	1	1	1	0	0	0	0
714	230	1	Sanadyo	19-Jan-18	1	1	1	2	0	0	1	1
715	231	1	Sanadyo	19-Jan-18	1	4	2	2	0	1	0	0
716	232	1	Sanadyo	19-Jan-18	1	3	1	2	0	0	0	0
717	233	1	Sanadyo	19-Jan-18	1	1	1	2	0	0	0	0
718	234	1	Sanadyo	19-Jan-18	1	3	1	2	0	0	0	0
719	235	1	Sanadyo	19-Jan-18	1	1	1	1	0	0	1	1
720	236	1	Sanadyo	19-Jan-18	1	2	1	1	0	0	0	0
721	237	1	Sanadyo	19-Jan-18	1	2	1	1	0	0	0	0
722	238	1	Sanadyo	19-Jan-18	1	2	1	1	0	0	0	0
723	239	1	Sanadyo	19-Jan-18	3	2	1	1	0	0	0	0
724	240	1	Sanadyo	19-Jan-18	3	1	1	1	0	0	0	0
725	241	1	konako	19-Jan-18	3	2	1	2	0	0	1	0
726	242	1	konako	19-Jan-18	3	1	1	2	0	0	1	0
727	243	1	Konako	19-Jan-18	3	1	1	1	1	0	0	0
728	244	1	Konako	19-Jan-18	3	2	1	1	0	0	1	0
729	245	1	Konako	19-Jan-18	3	2	1	2	0	0	1	1
730	246	1	Konako	19-Jan-18	1	2	1	1	0	0	1	0
731	247	1	Konako	19-Jan-18	1	3	1	2	0	0	1	0
732	248	1	Konako	19-Jan-18	1	2	1	2	0	0	1	0
733	249	1	Konako	19-Jan-18	1	2	1	2	0	0	1	0
734	250	1	Konako	19-Jan-18	1	1	1	1	0	0	1	0
735	251	1	Konako	19-Jan-18	1	2	1	1	0	0	1	0
736	252	1	Konako	19-Jan-18	1	1	1	1	0	0	1	0
737	253	1	Konako	19-Jan-18	1	1	1	1	0	0	1	0
738	254	1	Konako	19-Jan-18	1	2	1	2	0	0	0	0
739	255	1	Konako	19-Jan-18	1	1	1	2	0	0	0	0
740	256	1	Konako	19-Jan-18	1	2	1	1	0	0	1	0
741	257	1	Konako	19-Jan-18	1	5	2	2	0	0	11	0
742	258	1	Konako	19-Jan-18	1	4	2	1	0	0	1	0
743	259	1	Konako	19-Jan-18	1	5	2	2	0	0	0	0
744	260	1	Konako	19-Jan-18	1	5	2	2	0	0	1	0
745	261	1	Borsaha	19-Jan-18	1	2	1	2	0	0	1	0
746	262	1	Borsaha	19-Jan-18	1	3	1	2	1	0	0	0
747	263	1	Borsaha	19-Jan-18	1	2	1	2	0	0	1	0
748	264	1	Borsaha	19-Jan-18	1	2	1	2	0	0	1	0
749	265	1	Borsaha	19-Jan-18	1	2	1	2	1	0	1	0
750	266	1	Borsaha	19-Jan-18	1	3	1	2	0	0	1	0
751	267	1	Borsaha	19-Jan-18	1	2	1	1	0	0	0	0
752	268	1	Borsaha	19-Jan-18	1	3	1	1	0	0	0	0
753	269	1	Borsaha	19-Jan-18	1	2	1	2	0	0	0	0
754	270	1	Borsaha	19-Jan-18	1	3	1	1	1	0	0	0
755	271	1	Borsaha	19-Jan-18	1	2	1	2	0	1	0	0
756	272	1	Borsaha	19-Jan-18	1	3	1	2	0	0	0	0
757	273	1	borsaha	19-Jan-18	1	7	3	1	1	0	1	0
758	274	1	Borsaha	19-Jan-18	1	2	1	2	0	0	0	0
759	275	1	Borsaha	19-Jan-18	1	8	3	2	1	0	0	0
760	276	1	Borsaha	19-Jan-18	1	3	1	1	0	0	1	0
761	277	1	Borsaha	19-Jan-18	1	3	1	1	0	0	1	0
762	278	1	Borsaha	19-Jan-18	1	3	1	1	0	0	0	0
763	279	1	Borsaha	19-Jan-18	1	2	1	2	0	0	0	0
764	280	1	Borsaha	19-Jan-18	1	5	2	1	1	0	1	0
765	281	1	Sako	19-Jan-18	1	3	1	2	0	0	1	0
766	282	1	Sako	19-Jan-18	1	2	1	2	0	0	1	0
767	283	1	Sako	19-Jan-18	1	3	1	2	0	0	1	0
768	284	1	Sako	19-Jan-18	1	4	2	1	0	0	1	0
769	285	1	Sako	19-Jan-18	1	2	1	2	0	0	1	0
770	286	1	Sako	19-Jan-18	1	2	1	2	0	0	1	0
771	287	1	Sako	19-Jan-18	1	1	1	1	0	0	0	1
772	288	1	Sako	19-Jan-18	1	1	1	1	0	0	1	0
773	289	1	Sako	19-Jan-18	1	2	1	2	0	0	1	0
774	290	1	Sako	19-Jan-18	1	2	1	2	0	0	1	0
775	291	1	Sako	19-Jan-18	1	4	2	4	0	0	0	0
776	292	1	Sako	19-Jan-18	1	3	1	3	0	0	0	0
777	293	1	Sako	19-Jan-18	1	2	1	2	0	0	1	0
778	294	1	Sako	19-Jan-18	1	1	1	1	0	0	1	0
779	295	1	Sako	19-Jan-18	1	2	1	1	0	0	1	0
780	296	1	Sako	19-Jan-18	1	2	1	2	0	0	0	0
781	297	1	Sako	19-Jan-18	1	3	1	2	0	0	0	0
782	298	1	Sako	19-Jan-18	1	2	1	1	0	0	1	0
783	299	1	Sako	19-Jan-18	1	5	2	1	0	0	1	0
784	300	1	Sako	19-Jan-18	3	1	1	2	0	0	1	0
785	301	1	Ramla	19-Jan-18	3	2	1	2	0	0	1	0
786	302	1	Ramla	19-Jan-18	3	2	1	2	0	0	0	0
787	303	1	Ramla	19-Jan-18	3	3	1	2	0	0	0	0
788	304	1	Ramla	19-Jan-18	3	2	1	2	0	0	0	0
789	305	1	Ramla	19-Jan-18	3	3	1	2	0	0	1	0
790	306	1	Ramla	19-Jan-18	3	1	1	1	0	0	1	0
791	307	1	Ramla	19-Jan-18	3	2	1	2	0	1	1	1
792	308	1	Ramla	19-Jan-18	3	2	1	2	0	1	0	0
793	309	1	Ramla	19-Jan-18	3	2	1	2	1	0	1	0
794	310	1	Ramla	19-Jan-18	3	3	1	2	1	0	0	0
795	311	1	Ramla	19-Jan-18	3	4	2	2	0	0	0	0
796	312	1	Ramla	19-Jan-18	3	2	1	2	0	0	1	0
797	313	1	Ramla	19-Jan-18	3	2	1	1	0	0	1	0
798	314	1	Ramla	19-Jan-18	3	2	1	2	0	1	0	0
799	315	1	Ramla	19-Jan-18	3	5	2	2	1	0	0	0
800	316	1	Ramla	19-Jan-18	3	2	1	2	0	0	1	0
801	317	1	Ramla	19-Jan-18	3	3	1	2	0	0	1	0
802	318	1	Ramla	19-Jan-18	3	2	1	1	0	0	0	0
803	319	1	Ramla	19-Jan-18	3	2	1	1	0	0	1	0
804	320	1	Ramla	19-Jan-18	3	3	1	2	0	0	0	0
805	321	1	Ryad	19-Jan-18	3	2	1	2	0	1	1	0
806	322	1	Ryad	19-Jan-18	3	3	1	2	0	0	0	0
807	323	1	Ryad	19-Jan-18	3	3	1	2	0	1	1	0
808	324	1	Ryad	19-Jan-18	3	3	1	2	0	0	1	0
809	325	1	Ryad	19-Jan-18	3	1	1	1	0	0	0	0
810	326	1	Ryad	19-Jan-18	3	3	1	2	0	0	0	0
811	327	1	Ryad	19-Jan-18	3	5	2	1	0	0	0	0
812	328	1	Ryad	19-Jan-18	3	1	1	1	0	0	1	0
813	329	1	Ryad	19-Jan-18	3	1	1	2	0	0	0	0
814	330	1	Ryad	19-Jan-18	3	5	2	2	0	0	0	0
815	331	1	Ryad	19-Jan-18	3	2	1	2	0	0	0	0
816	332	1	Ryad	19-Jan-18	3	2	1	2	0	0	0	0
817	333	1	Ryad	19-Jan-18	3	2	1	2	1	0	1	0
818	334	1	Ryad	19-Jan-18	3	2	1	1	0	0	1	0
819	335	1	Ryad	19-Jan-18	3	3	1	1	0	0	0	0
820	336	1	Ryad	19-Jan-18	3	2	1	1	0	0	1	0
821	337	1	Ryad	19-Jan-18	3	2	1	2	0	0	1	0
822	338	1	Ryad	19-Jan-18	3	2	1	2	0	0	1	0
823	339	1	Ryad	19-Jan-18	3	3	1	1	0	1	0	0
824	340	1	Ryad	19-Jan-18	3	6	2	2	0	0	1	0
825	341	1	Maka/Ndakono	19-Jan-18	1	1	1	1	1	0	0	0
826	342	1	Maka/Ndakon	19-Jan-18	1	1	1	2	0	0	0	0
827	343	1	Maka/Ndakono	19-Jan-18	1	1	1	2	0	0	0	0
828	344	1	Maka/Ndakono	19-Jan-18	1	1	1	2	0	0	1	0
829	345	1	Maka/Ndakono	19-Jan-18	1	1	1	2	0	0	0	0
830	346	1	Maka/Ndakono	19-Jan-18	1	6	2	2	0	0	1	0
831	347	1	Maka/Ndakono	19-Jan-18	1	4	2	1	0	0	0	0
832	348	1	Maka/Ndakono	19-Jan-18	1	2	1	1	0	0	0	0
833	349	1	Maka/Ndakono	19-Jan-18	1	1	1	2	0	0	1	0
834	350	1	Maka/Ndakono	19-Jan-18	1	3	1	2	0	0	0	0
835	351	1	Maka/Ndakono	19-Jan-18	1	2	1	1	0	0	1	0
836	352	1	Maka/Ndakono	19-Jan-18	1	2	1	1	0	0	1	0
837	353	1	Maka/Ndakono	19-Jan-18	1	1	1	1	0	0	1	0
838	354	1	Maka/Ndakono	19-Jan-18	1	2	1	1	0	0	0	0
839	355	1	Maka/Ndakono	19-Jan-18	1	3	1	2	0	0	0	0
840	356	1	Maka/Ndakono	19-Jan-18	1	3	1	2	1	0	1	0
841	357	1	Maka/Ndakono	19-Jan-18	1	2	1	1	0	0	1	0
842	358	1	Maka/Ndakono	19-Jan-18	1	1	1	2	0	0	1	0
843	359	1	Maka/Ndakono	19-Jan-18	1	4	2	2	0	0	1	0
844	360	1	Maka/Ndakono	19-Jan-18	1	3	1	2	0	0	0	0
845	361	1	Medina	20-Jan-18	1	2	1	2	1	0	0	0
846	362	1	Medina	20-Jan-18	1	5	2	2	0	0	1	0
847	363	1	Medina	20-Jan-18	1	2	1	2	0	0	1	0
848	364	1	Medina	20-Jan-18	1	2	1	2	0	0	0	0
849	365	1	Medina	20-Jan-18	1	3	1	1	0	0	0	0
850	366	1	Medina	20-Jan-18	1	1	1	1	0	0	0	0
851	367	1	Medina	20-Jan-18	1	4	2	1	0	0	1	0
852	368	1	Medina	20-Jan-18	1	1	1	2	0	0	0	0
853	369	1	Medina	20-Jan-18	1	1	1	2	0	0	0	0
854	370	1	Medina	20-Jan-18	1	1	1	1	0	0	1	0
855	371	1	Medina	20-Jan-18	1	5	2	2	0	0	0	0
856	372	1	Medina	20-Jan-18	1	2	1	2	0	0	0	0
857	373	1	Medina	20-Jan-18	1	1	1	2	0	0	1	0
858	374	1	Medina	20-Jan-18	1	2	1	1	0	0	0	0
859	375	1	Medina	20-Jan-18	1	1	1	1	0	0	1	0
860	376	1	Medina	20-Jan-18	1	1	1	2	0	1	0	0
861	377	1	Medina	20-Jan-18	1	1	1	2	0	0	1	1
862	378	1	Medina	20-Jan-18	1	1	1	2	0	0	0	0
863	379	1	Medina	20-Jan-18	1	2	1	1	0	0	0	0
864	380	1	Medina	20-Jan-18	1	6	2	2	0	0	0	0
865	381	1	Djedda F	20-Jan-18	1	2	1	1	0	0	0	0
866	382	1	Djedda F	20-Jan-18	1	1	1	2	1	0	1	0
867	383	1	Djedda F	20-Jan-18	1	1	1	2	0	0	0	1
868	384	1	Djedda F	20-Jan-18	1	1	1	2	0	0	1	0
869	385	1	Djedda F	20-Jan-18	1	2	1	2	0	0	0	0
870	386	1	Djedda F	20-Jan-18	1	1	1	2	0	0	0	0
871	387	1	Djedda F	20-Jan-18	1	2	1	2	0	0	1	0
872	388	1	Djedda F	20-Jan-18	1	3	1	1	0	0	1	1
873	389	1	Djedda F	20-Jan-18	1	2	1	2	0	0	0	0
874	390	1	Djedda F	20-Jan-18	3	2	1	1	1	1	1	0
875	391	1	Djedda F	20-Jan-18	3	2	1	2	0	0	1	0
876	392	1	Djedda F	20-Jan-18	3	3	1	2	0	0	0	0
877	393	1	Djedda F	20-Jan-18	3	2	1	2	0	0	1	0
878	394	1	Djedda F	20-Jan-18	3	1	1	1	0	0	0	0
879	395	1	Djedda F	20-Jan-18	3	2	1	2	0	1	1	0
880	396	1	Djedda F	20-Jan-18	3	3	1	2	0	0	0	0
881	397	1	Djedda F	20-Jan-18	3	3	1	2	0	0	1	0
882	398	1	Djedda F	20-Jan-18	3	3	1	2	0	1	0	1
883	399	1	Djedda F	20-Jan-18	3	2	1	2	0	0	0	0
884	400	1	Djedda F	20-Jan-18	3	4	2	2	1	0	0	0
885	401	1	Makaye al az	20-Jan-18	3	4	2	2	1	0	1	0
886	402	1	Makaye al az	20-Jan-18	3	4	1	2	0	0	1	0
887	403	1	Makaye al az	20-Jan-18	3	2	1	2	0	0	1	0
888	404	1	Makaye al az	20-Jan-18	3	3	1	2	0	0	1	0
889	405	1	Makaye al az	20-Jan-18	3	2	1	1	1	0	0	0
890	406	1	Makaye al az	20-Jan-18	3	4	2	2	0	1	0	0
891	407	1	Makaye al az	20-Jan-18	3	3	1	2	1	0	0	0
892	408	1	Makaye al az	20-Jan-18	3	4	2	2	0	0	0	0
893	409	1	Makaye al az	20-Jan-18	3	4	2	2	1	0	0	0
894	410	1	Makaye al az	20-Jan-18	3	4	2	2	0	0	0	0
895	411	1	Makaye al az	20-Jan-18	3	3	1	2	0	1	0	0
896	412	1	Makaye al az	20-Jan-18	3	3	1	2	0	0	1	0
897	413	1	Makaye al az	20-Jan-18	3	3	1	2	0	0	1	0
898	414	1	Makaye al az	20-Jan-18	3	3	1	2	0	0	1	0
899	415	1	Makaye al az	20-Jan-18	3	2	1	2	1	0	1	0
900	416	1	Makaye al az	20-Jan-18	3	3	1	2	0	0	1	0
901	417	1	Makaye al az	20-Jan-18	3	4	2	2	0	0	1	0
902	418	1	Makaye al az	20-Jan-18	3	1	1	2	0	1	0	0
903	419	1	Makaye al az	20-Jan-18	3	3	1	2	0	0	0	0
904	420	1	Makaye al az	20-Jan-18	3	3	1	2	1	0	1	0
905	421	1	Moyo village	20-Jan-18	3	3	1	2	0	0	1	0
906	422	1	Moyo village	20-Jan-18	3	2	1	2	1	0	1	0
907	423	1	Moyo village	20-Jan-18	3	3	1	2	0	0	0	0
908	424	1	Moyo village	20-Jan-18	3	1	1	2	0	1	0	1
909	425	1	Moyo village	20-Jan-18	3	3	1	2	1	0	1	0
910	426	1	Moyo village	20-Jan-18	3	2	1	2	0	0	0	0
911	427	1	Moyo village	20-Jan-18	3	1	1	2	0	0	0	0
912	428	1	Moyo village	20-Jan-18	3	2	1	1	0	0	0	0
913	429	1	Moyo village	20-Jan-18	3	3	1	2	0	0	1	0
914	430	1	Moyo village	20-Jan-18	3	3	1	2	0	0	1	0
915	431	1	Moyo village	20-Jan-18	1	1	1	1	0	0	1	0
916	432	1	Moyo village	20-Jan-18	1	3	1	2	0	1	0	0
917	433	1	Moyo village	20-Jan-18	1	4	2	2	1	1	0	0
918	434	1	Moyo village	20-Jan-18	1	1	1	2	0	0	1	0
919	435	1	Moyo village	20-Jan-18	1	4	2	1	0	0	0	0
920	436	1	Moyo village	20-Jan-18	1	2	1	2	0	0	1	0
921	437	1	Moyo village	20-Jan-18	1	1	1	1	0	1	0	0
922	438	1	Moyo village	20-Jan-18	1	1	1	1	0	0	0	0
923	439	1	Moyo village	20-Jan-18	1	3	1	1	0	0	0	0
924	440	1	Moyo village	20-Jan-18	1	5	2	2	0	0	0	0
925	441	1	Maikissa	21-Jan-18	1	3	1	2	0	1	1	0
926	442	1	Maiikissa	21-Jan-18	1	3	1	2	0	0	1	0
927	443	1	Maikissa	21-Jan-18	1	4	2	1	0	0	1	0
928	444	1	Maikissa	21-Jan-18	1	6	2	2	0	0	0	0
929	445	1	Maikissa	21-Jan-18	1	2	1	1	0	0	0	0
930	446	1	Maikissa	21-Jan-18	3	2	1	2	0	0	1	0
931	447	1	Maikissa	21-Jan-18	3	1	1	2	0	0	0	0
932	448	1	Maikissa	21-Jan-18	3	2	1	1	0	0	1	0
933	449	1	Maikissa	21-Jan-18	3	2	1	2	0	0	1	0
934	450	1	Maikissa	21-Jan-18	1	3	1	1	0	0	1	0
935	451	1	Maikissa	21-Jan-18	1	4	2	1	0	0	1	0
936	452	1	Maikissa	21-Jan-18	1	1	1	2	0	0	1	0
937	453	1	Maikissa	21-Jan-18	1	2	1	1	0	0	1	0
938	454	1	Maikissa	21-Jan-18	1	2	1	1	0	0	1	0
939	455	1	Maikissa	21-Jan-18	1	1	1	2	0	0	0	0
940	456	1	Maikissa	21-Jan-18	3	1	1	2	0	0	0	0
941	457	1	Maikissa	21-Jan-18	1	3	1	1	0	0	1	0
942	458	1	Maikissa	21-Jan-18	3	3	1	2	0	0	1	0
943	459	1	Maikissa	21-Jan-18	1	2	1	2	0	0	1	0
944	460	1	Maikssa	21-Jan-18	3	3	1	2	0	1	1	0
945	461	1	Bengono	22-Jan-18	3	4	2	2	1	0	1	0
946	462	1	Bengono	21-Jan-18	3	1	1	1	1	0	1	0
947	463	1	Bengono	21-Jan-18	1	2	1	1	0	0	1	0
948	464	1	Bengono	21-Jan-18	3	1	1	2	0	0	1	0
949	465	1	Bengono	21-Jan-18	1	9	3	2	1	0	0	0
950	466	1	Bengono	21-Jan-18	3	3	1	2	0	1	1	0
951	467	1	Bengono	21-Jan-18	1	1	1	1	1	0	1	0
952	468	1	Bengono	21-Jan-18	3	1	1	2	1	0	1	0
953	469	1	Bengono	21-Jan-18	1	2	1	1	0	0	1	0
954	470	1	Bengono	21-Jan-18	1	2	1	1	1	0	1	0
955	471	1	Bengono	21-Jan-18	1	2	1	2	1	1	1	0
956	472	1	Bengono	21-Jan-18	3	3	1	2	1	0	1	0
957	473	1	Bengono	21-Jan-18	3	1	1	1	1	0	1	0
958	474	1	Bengono	21-Jan-18	1	1	1	2	1	0	1	0
959	475	1	Bengono	21-Jan-18	3	2	1	2	1	0	1	0
960	476	1	Bengono	21-Jan-18	1	10	4	2	0	0	1	1
961	477	1	Bengono	21-Jan-18	3	3	1	2	1	0	0	0
962	478	1	Bengono	21-Jan-18	1	6	2	2	1	0	0	0
963	479	1	Bengono	21-Jan-18	1	4	2	2	1	0	0	0
964	480	1	Bengono	21-Jan-18	1	9	3	2	0	0	1	0
965	481	1	Bengono	21-Jan-18	1	2	1	1	0	0	1	0
966	482	1	Manda 2	22-Jan-18	1	3	1	2	0	0	1	0
967	483	1	Manda 2	22-Jan-18	1	2	1	1	0	0	1	0
968	484	1	Manda 2	22-Jan-18	1	5	2	1	0	0	1	0
969	485	1	Manda 2	22-Jan-18	1	6	2	1	1	1	0	0
970	486	1	Manda 2	22-Jan-18	1	4	2	2	0	0	1	0
971	487	1	Manda 2	22-Jan-18	1	4	2	2	0	0	0	0
972	488	1	Manda 2	22-Jan-18	1	5	2	2	1	0	1	0
973	489	1	Manda 2	22-Jan-18	1	5	2	1	0	0	1	0
974	490	1	Manda 2	22-Jan-18	1	5	2	2	1	0	1	0
975	491	1	Manda 2	22-Jan-18	1	3	1	1	0	0	0	0
976	492	1	Manda 2	22-Jan-18	1	4	2	1	0	0	1	0
977	493	1	Manda 2	22-Jan-18	2	1	1	2	0	0	1	0
978	494	1	Manda 2	22-Jan-18	2	1	1	2	0	0	1	0
979	495	1	Manda 2	22-Jan-18	2	1	1	2	0	0	0	0
980	496	1	Manda 2	22-Jan-18	1	4	2	2	1	0	1	0
981	497	1	Manda 2	22-Jan-18	1	4	2	1	1	0	1	0
982	498	1	Manda 2	22-Jan-18	1	4	2	1	1	0	1	0
983	499	1	Manda 2	22-Jan-18	1	2	1	2	0	0	1	0
984	500	1	Manda 2	22-Jan-18	1	3	1	2	0	0	0	0
985	501	1	Manda 2	22-Jan-18	1	3	1	1	0	0	0	0
986	502	1	Barh_koh	22-Jan-18	3	3	1	2	1	0	0	0
987	503	1	Barh-koh	22-Jan-18	3	4	2	2	0	0	0	0
988	504	1	Barh-koh	22-Jan-18	3	3	1	2	0	0	1	0
989	505	1	Barh-koh	22-Jan-18	3	5	2	2	1	0	0	0
990	506	1	Barh-koh	22-Jan-18	4	4	2	1	1	0	0	0
991	507	1	Barh-koh	22-Jan-18	2	2	1	1	1	0	1	0
992	508	1	Barh-koh	22-Jan-18	2	1	1	1	0	0	1	0
993	509	1	Barh-koh	22-Jan-18	2	3	1	1	0	0	1	0
994	510	1	Barh-Koh	22-Jan-18	2	3	1	2	0	0	1	0
995	511	1	Barh-koh	22-Jan-18	3	2	1	2	1	0	1	0
996	512	1	Barh-koh	22-Jan-18	3	4	2	1	0	0	0	0
997	513	1	Barh-koh	22-Jan-18	3	3	1	2	1	0	1	0
998	514	1	Barh-koh	22-Jan-18	3	4	2	2	0	0	1	0
999	515	1	Barh-koh	22-Jan-18	3	2	1	2	1	0	1	0
1000	516	1	Barh-koh	22-Jan-18	3	4	2	2	0	0	1	0
1001	517	1	Barh-koh	22-Jan-18	3	3	1	2	0	0	1	0
1002	518	1	Barh-koh	22-Jan-18	3	2	1	2	0	0	0	0
1003	519	1	Djalingo	22-Jan-18	5	4	2	1	0	0	1	0
1004	520	1	Djalingo	22-Jan-18	5	1	1	1	0	0	1	0
1005	521	1	Djalingo	22-Jan-18	4	4	2	2	0	0	1
1006	522	1	Djalingo	22-Jan-18	4	1	1	2	0	0	0	0
1007	523	1	Djalingo	22-Jan-18	1	8	3	2	0	0	1	0
1008	524	1	Djalingo	22-Jan-18	1	1	1	2	0	0	1	0
1009	525	1	Djalingo	22-Jan-18	1	9	3	2	0	0	1	0
1010	526	1	Djalingo	22-Jan-18	1	9	3	2	0	1	0	0
1011	527	1	Djalingo	22-Jan-18	1	6	2	1	0	0	1	0
1012	528	1	Djalingo	22-Jan-18	1	7	3	2	0	1	1	0
1013	529	1	Djalingo	22-Jan-18	1	1	1	1	0	1	1	0
1014	530	1	Djalingo	22-Jan-18	1	9	3	2	0	0	1	0
1015	531	1	Djalingo	22-Jan-18	4	3	1	1	1	0	1	0
1016	532	1	Djalingo	22-Jan-18	1	4	2	2	1	1	1	0
1017	533	1	Djalingo	22-Jan-18	4	6	2	2	0	0	1	0
1018	534	1	Djalingo	22-Jan-18	3	4	2	2	0	0	1	0
1019	535	1	Djalingo	22-Jan-18	3	4	2	2	1	0	1	0
1020	536	1	Djalingo	22-Jan-18	3	4	2	2	1	0	1	0
1021	537	1	Djalingo	22-Jan-18	3	2	1	2	1	0	1	0
1022	538	1	Djalingo	22-Jan-18	3	3	1	2	0	0	1	0
1023	539	1	Kemkaba	22-Jan-18	3	2	1	1	0	0	0	0
1024	540	1	Kemkaba	22-Jan-18	3	2	1	1	0	0	0	0
1025	541	1	kemkaba	22-Jan-18	3	2	1	1	0	0	0	0
1026	542	1	Kemkaba	22-Jan-18	3	2	1	2	0	0	1	0
1027	543	1	Kemkaba	22-Jan-18	3	2	1	2	1	0	0	0
1028	544	1	Kemkaba	22-Jan-18	3	1	1	2	1	0	0	0
1029	545	1	Kemkaba	22-Jan-18	3	2	1	2	0	0	1	0
1030	546	1	Kemkaba	22-Jan-18	3	1	1	1	1	0	0	0
1031	547	1	Kemkaba	22-Jan-18	3	2	1	2	1	0	1	0
1032	548	1	Kemkaba	22-Jan-18	3	2	1	2	0	0	1	0
1033	549	1	Kemkaba	22-Jan-18	1	1	1	2	0	0	0	0
1034	550	1	Kemkaba	22-Jan-18	1	3	1	2	0	0	0	0
1035	551	1	Kemkaba	22-Jan-18	1	4	2	1	1	0	1	0
1036	552	1	Kemkaba	22-Jan-18	1	5	2	1	1	0	0	0
1037	553	1	Kemkaba	22-Jan-18	1	4	2	2	1	0	0	0
1038	554	1	Kemkaba	22-Jan-18	1	4	2	1	0	0	1	0
1039	555	1	Kemkaba	22-Jan-18	1	5	2	1	1	0	0	0
1040	556	1	Kemkaba	22-Jan-18	1	4	2	1	1	0	0	0
1041	557	1	Kemkaba	22-Jan-18	1	5	2	1	0	0	1	0
1042	558	1	kemkaba	22-Jan-18	1	5	2	2	0	0	0	0
1043	537	1	Kemkaba	22-Jan-18	1	3	1	1	0	0	1	0
1044	538	1	Kemkaba	22-Jan-18	1	3	1	1	0	0	1	0
1045											1	0
1046
