# Supplementary material for: Seroprevalence and associated risk factors of brucellosis, Rift Valley fever and Q fever among settled and mobile agro-pastoralist communities and their livestock in Chad
Source: PLoS Negl Trop Dis. 2023 Jun 23;17(6):e0011395. doi: 10.1371/journal.pntd.0011395 (PMC10351688; doi:10.1371/journal.pntd.0011395)
Supplement: S1 Data — (ZIP) [file pntd.0011395.s015.zip › Supporting_Data_3_human_linked.csv]

N.	Numero_�ch	Region	Village_Zone	Date_Collecte	Age	Tranch_age	Sexe	Maladie_diag	Resultat_FVR	Resul_FQ	Resul_Bruc_RB	Resul_Bruc_Elisa	Champ1	linkID
1	1	1	Danamadji V	16. Jan 18	40	2	1	NA	1	NA	1	NA	NA	10
2	2	1	Danamadji V	16. Jan 18	45	2	1	NA	0	NA	1	NA	NA	10
3	3	1	Danamadji V	16. Jan 18	33	2	1	NA	0	NA	1	NA	NA	10
4	4	1	Danamadji V	16. Jan 18	27	1	1	NA	0	NA	1	NA	NA	10
5	5	1	Danamadji V	16. Jan 18	40	2	1	NA	0	NA	0	NA	NA	10
6	6	1	Danamadji V	16. Jan 18	78	4	1	NA	0	NA	1	NA	NA	10
7	7	1	Danamadji V	16. Jan 18	19	1	1	NA	0	NA	0	NA	NA	10
8	8	1	Danamadji V	16. Jan 18	70	4	1	NA	1	NA	1	NA	NA	10
9	9	1	Danamadji V	16. Jan 18	20	1	1	NA	0	NA	1	NA	NA	10
10	10	1	Danamadi V	16. Jan 18	54	3	1	NA	1	NA	0	NA	NA	10
11	11	1	Danamadji V	16. Jan 18	30	1	1	NA	0	NA	1	NA	NA	10
12	12	1	Danamadji V	16. Jan 18	21	1	2	NA	0	NA	0	NA	NA	10
13	13	1	Danamadji V	16. Jan 18	16	1	2	NA	0	NA	0	NA	NA	10
14	14	1	Danamadji V	16. Jan 18	27	1	1	NA	1	NA	1	NA	NA	10
15	15	1	Danamadji V	16. Jan 18	19	1	1	NA	0	NA	1	NA	NA	10
16	16	1	Danamadji V	16. Jan 18	39	2	2	NA	1	NA	1	NA	NA	10
17	17	1	Danamadji V	16. Jan 18	35	2	2	NA	0	NA	0	NA	NA	10
18	18	1	Danamadji v	16. Jan 18	30	1	2	NA	NA	NA	1	NA	NA	10
19	19	1	Danamadji V	16. Jan 18	36	2	2	NA	1	NA	1	NA	NA	10
20	20	1	Danamadji V	16. Jan 18	26	1	1	NA	0	NA	0	NA	NA	10
21	21	1	Maindou	16. Jan 18	22	1	1	NA	1	NA	0	NA	NA	24
22	22	1	Maindou	16. Jan 18	42	2	2	NA	0	NA	1	NA	NA	24
23	23	1	Maindou	16. Jan 18	34	2	2	NA	0	NA	1	NA	NA	24
24	24	1	Maindou	16. Jan 18	30	1	2	NA	1	NA	1	NA	NA	24
25	25	1	Maindou	16. Jan 18	23	1	2	NA	1	NA	1	NA	NA	24
26	26	1	Maindou	16. Jan 18	58	2	1	NA	1	NA	1	NA	NA	24
27	27	1	Maindou	16. Jan 18	40	2	2	NA	0	NA	0	NA	NA	24
28	28	1	Maiindou	16. Jan 18	39	2	1	NA	0	NA	0	NA	NA	24
29	29	1	Maiindou	16. Jan 18	40	2	2	NA	1	NA	1	NA	NA	24
30	30	1	Maiindou	16. Jan 18	18	1	2	NA	0	NA	0	NA	NA	24
31	31	1	Maiindou	16. Jan 18	22	1	2	NA	1	NA	1	NA	NA	24
32	32	1	Maiindou	16. Jan 18	40	2	1	NA	1	NA	1	NA	NA	24
33	33	1	Maiindou	16. Jan 18	19	1	1	NA	0	NA	1	NA	NA	24
34	34	1	Maiindou	16. Jan 18	41	2	1	NA	1	NA	1	NA	NA	24
35	35	1	Maiindou	16. Jan 18	18	1	1	NA	0	NA	0	NA	NA	24
36	36	1	Maiindou	16. Jan 18	29	1	1	NA	0	NA	0	NA	NA	24
37	37	1	Maiindou	16. Jan 18	38	2	1	NA	1	NA	0	NA	NA	24
38	38	1	Maiindou	16. Jan 18	28	1	2	NA	0	NA	1	NA	NA	24
39	39	1	Maiindou	16. Jan 18	38	2	2	NA	1	NA	1	NA	NA	24
40	40	1	Maiindou	16. Jan 18	38	2	1	NA	1	NA	0	NA	NA	24
41	41	1	Bebongo	16. Jan 18	90	4	1	NA	0	NA	1	NA	NA	5
42	42	1	Bebongo	16. Jan 18	30	1	2	NA	0	NA	0	NA	NA	5
43	43	1	Bebongo	16. Jan 18	25	1	2	NA	0	NA	0	NA	NA	5
44	44	1	Bebongo	16. Jan 18	40	2	2	NA	0	NA	0	NA	NA	5
45	45	1	Bebongo	16. Jan 18	25	1	2	NA	1	NA	0	NA	NA	5
46	46	1	Bebongo	16. Jan 18	20	1	1	NA	0	NA	0	NA	NA	5
47	47	1	Bebongo	16. Jan 18	20	1	2	NA	0	NA	0	NA	NA	5
48	48	1	Bebongo	16. Jan 18	25	1	1	NA	1	NA	1	NA	NA	5
49	49	1	Bebongo	16. Jan 18	28	1	2	NA	0	NA	0	NA	NA	5
50	50	1	Bebongo	16. Jan 18	20	1	2	NA	0	NA	0	NA	NA	5
51	51	1	Bebongo	16. Jan 18	28	1	2	NA	0	NA	1	NA	NA	5
52	52	1	Bebongo	16. Jan 18	26	1	1	NA	0	NA	1	NA	NA	5
53	53	1	Bebongo	16. Jan 18	27	1	1	NA	1	NA	1	NA	NA	5
54	54	1	Bebongo	16. Jan 18	17	1	1	NA	0	NA	0	NA	NA	5
55	55	1	Bebongo	16. Jan 18	22	1	1	NA	0	NA	1	NA	NA	5
56	56	1	Bebongo	16. Jan 18	32	2	1	NA	0	NA	0	NA	NA	5
57	57	1	Bebongo	16. Jan 18	44	2	2	NA	1	NA	1	NA	NA	5
58	58	1	Bebongo	16. Jan 18	18	1	2	NA	0	NA	0	NA	NA	5
59	59	1	Bebongo	16. Jan 18	50	3	2	NA	1	NA	0	NA	NA	5
60	60	1	Bebongo	16. Jan 18	38	2	1	NA	0	NA	1	NA	NA	5
61	61	1	Guirmolo	17. Jan 18	22	1	1	NA	0	NA	0	NA	NA	20
62	62	1	Guirmolo	17. Jan 18	32	2	1	NA	0	NA	0	NA	NA	20
63	63	1	Guirmolo	17. Jan 18	44	2	1	NA	0	NA	1	NA	NA	20
64	64	1	Guirmolo	17. Jan 18	18	1	2	NA	0	NA	1	NA	NA	20
65	65	1	Guirmolo	17. Jan 18	50	3	2	NA	0	NA	1	NA	NA	20
66	66	1	Guirmolo	17. Jan 18	38	2	1	NA	0	NA	0	NA	NA	20
67	67	1	Guirmolo	17. Jan 18	35	2	2	NA	0	NA	0	NA	NA	20
68	68	1	Guirmolo	17. Jan 18	36	2	2	NA	1	NA	0	NA	NA	20
69	69	1	Guirmolo	17. Jan 18	17	1	2	NA	0	NA	0	NA	NA	20
70	70	1	Guirmolo	17. Jan 18	36	2	2	NA	0	NA	1	NA	NA	20
71	71	1	Guirmolo	17. Jan 18	20	2	2	NA	0	NA	0	NA	NA	20
72	72	1	Guirmolo	17. Jan 18	45	2	2	NA	0	NA	0	NA	NA	20
73	73	1	Guirmolo	17. Jan 18	25	1	2	NA	0	NA	1	NA	NA	20
74	74	1	Guirmolo	17. Jan 18	18	1	2	NA	1	NA	0	NA	NA	20
75	75	1	Guirmolo	17. Jan 18	70	4	2	NA	0	NA	1	NA	NA	20
76	76	1	Guirmolo	17. Jan 18	70	4	2	NA	0	NA	0	NA	NA	20
77	77	1	Guirmolo	17. Jan 18	25	1	2	NA	0	NA	1	NA	NA	20
78	78	1	Guirmolo	17. Jan 18	18	1	2	NA	0	NA	0	NA	NA	20
79	79	1	Guirmolo	17. Jan 18	40	2	1	NA	NA	NA	0	NA	NA	20
80	80	1	Guirmolo	17. Jan 18	66	3	1	NA	0	NA	0	NA	NA	20
81	81	1	Sohongo	17. Jan 18	35	2	2	NA	0	NA	0	NA	NA	44
82	82	1	Sohongo	17. Jan 18	46	3	1	NA	0	NA	1	NA	NA	44
83	83	1	Sohongo	17. Jan 18	22	1	1	NA	1	NA	0	NA	NA	44
84	84	1	Sohongo	17. Jan 18	54	3	1	NA	0	NA	1	NA	NA	44
85	85	1	Sohongo	17. Jan 18	40	2	2	NA	1	NA	1	NA	NA	44
86	86	1	Sohongo	17. Jan 18	53	3	1	NA	0	NA	1	NA	NA	44
87	87	1	Sohongo	17. Jan 18	26	1	2	NA	1	NA	0	NA	NA	44
88	88	1	Sohongo	17. Jan 18	37	2	2	NA	0	NA	1	NA	NA	44
89	89	1	Sohongo	17. Jan 18	27	2	2	NA	0	NA	1	NA	NA	44
90	90	1	Sohongo	17. Jan 18	60	3	2	NA	0	NA	1	NA	NA	44
91	91	1	Sohongo	17. Jan 18	30	1	1	NA	0	NA	1	NA	NA	44
92	92	1	Sohongo	17. Jan 18	45	2	1	NA	0	NA	0	NA	NA	44
93	93	1	Sohongo	17. Jan 18	56	3	1	NA	0	NA	1	NA	NA	44
94	94	1	Sohongo	17. Jan 18	45	2	1	NA	0	NA	1	NA	NA	44
95	95	1	Sohongo	17. Jan 18	56	3	1	NA	1	NA	1	NA	NA	44
96	96	1	Sohongo	17. Jan 18	45	2	1	NA	0	NA	0	NA	NA	44
97	97	1	Sohongo	17. Jan 18	30	1	1	NA	0	NA	1	NA	NA	44
98	98	1	Sohongo	17. Jan 18	43	2	1	NA	1	NA	0	NA	NA	44
99	99	1	Sohongo	17. Jan 18	35	2	2	NA	1	NA	0	NA	NA	44
100	100	1	Sohongo	17. Jan 18	50	3	1	NA	0	NA	0	NA	NA	44
101	101	1	Gourourou	17. Jan 18	58	3	2	NA	0	NA	1	NA	NA	19
102	102	1	Gourourou	17. Jan 18	50	3	2	NA	0	NA	1	NA	NA	19
103	103	1	Gourourou	17. Jan 18	24	1	1	NA	0	NA	0	NA	NA	19
104	104	1	Gourourou	17. Jan 18	64	4	1	NA	1	NA	1	NA	NA	19
105	105	1	Gourourou	17. Jan 18	65	4	1	NA	0	NA	0	NA	NA	19
106	106	1	Gourourou	17. Jan 18	37	2	1	NA	0	NA	1	NA	NA	19
107	107	1	Gourourou	17. Jan 18	23	1	1	NA	1	NA	1	NA	NA	19
108	108	1	Gourourou	17. Jan 18	29	1	1	NA	0	NA	1	NA	NA	19
109	109	1	Gourourou	17. Jan 18	30	1	2	NA	0	NA	0	NA	NA	19
110	110	1	Gourourou	17. Jan 18	50	3	1	NA	0	NA	1	NA	NA	19
111	111	1	Gourourou	17. Jan 18	20	1	1	NA	0	NA	0	NA	NA	19
112	112	1	Gourourou	17. Jan 18	25	2	2	NA	1	NA	1	NA	NA	19
113	113	1	Gourourou	17. Jan 18	46	3	1	NA	1	NA	1	NA	NA	19
114	114	1	Gourourou	17. Jan 18	44	2	1	NA	0	NA	1	NA	NA	19
115	115	1	Gourourou	17. Jan 18	42	2	1	NA	0	NA	0	NA	NA	19
116	116	1	Gourourou	17. Jan 18	37	1	1	NA	0	NA	0	NA	NA	19
117	117	1	Gourourou	17. Jan 18	60	3	1	NA	0	NA	0	NA	NA	19
118	118	1	Gourourou	17. Jan 18	45	2	1	NA	0	NA	1	NA	NA	19
119	119	1	Gourourou	17. Jan 18	30	1	2	NA	0	NA	1	NA	NA	19
120	120	1	Gourourou	17. Jan 18	25	1	2	NA	0	NA	0	NA	NA	19
121	121	1	Maiimbaya	18. Jan 18	30	1	2	NA	1	NA	1	NA	NA	23
122	122	1	Maiimbaya	18. Jan 18	20	1	2	NA	1	NA	0	NA	NA	23
123	123	1	Maiimbaya	18. Jan 18	47	3	1	NA	0	NA	0	NA	NA	23
124	124	1	Maiimbaya	18. Jan 18	25	1	1	NA	0	NA	1	NA	NA	23
125	125	1	Maiimbaya	18. Jan 18	54	3	1	NA	0	NA	0	NA	NA	23
126	126	1	Maiimbaya	18. Jan 18	44	2	2	NA	0	NA	0	NA	NA	23
127	127	1	Maiimbaya	18. Jan 18	30	1	2	NA	0	NA	0	NA	NA	23
128	128	1	Maiimbaya	18. Jan 18	80	1	2	NA	1	NA	1	NA	NA	23
129	129	1	Maiimbaya	18. Jan 18	25	1	2	NA	0	NA	0	NA	NA	23
130	130	1	Maiimbaya	18. Jan 18	40	2	1	NA	0	NA	1	NA	NA	23
131	131	1	Maiimbaya	18. Jan 18	60	3	2	NA	1	NA	1	NA	NA	23
132	132	1	Maiimbaya	18. Jan 18	55	3	1	NA	1	NA	1	NA	NA	23
133	133	1	Maiimbaya	18. Jan 18	35	2	1	NA	0	NA	1	NA	NA	23
134	134	1	Maiimbaya	18. Jan 18	20	1	1	NA	0	NA	1	NA	NA	23
135	135	1	Maiimbaya	18. Jan 18	40	2	2	NA	0	NA	1	NA	NA	23
136	136	1	Maiimbaya	18. Jan 18	37	2	2	NA	0	NA	0	NA	NA	23
137	137	1	Maiimbaya	18. Jan 18	37	2	2	NA	0	NA	1	NA	NA	23
138	138	1	Maiimbaya	18. Jan 18	34	2	1	NA	0	NA	1	NA	NA	23
139	139	1	Maiimbaya	18. Jan 18	80	4	2	NA	0	NA	0	NA	NA	23
140	140	1	Maiimbaya	18. Jan 18	35	2	2	NA	0	NA	1	NA	NA	23
141	141	1	Nouma	18. Jan 18	32	2	1	NA	0	NA	1	NA	NA	34
142	142	1	Nouma	18. Jan 18	18	1	1	NA	0	NA	1	NA	NA	34
143	143	1	Nouma	18. Jan 18	30	1	2	NA	0	NA	1	NA	NA	34
144	144	1	Nouma	18. Jan 18	17	1	2	NA	0	NA	0	NA	NA	34
145	145	1	Nouma	18. Jan 18	17	1	2	NA	0	NA	0	NA	NA	34
146	146	1	Nouma	18. Jan 18	57	3	2	NA	0	NA	0	NA	NA	34
147	147	1	Nouma	18. Jan 18	18	1	1	NA	0	NA	0	NA	NA	34
148	148	1	Nouma	18. Jan 18	20	1	2	NA	0	NA	0	NA	NA	34
149	149	1	Nouma	18. Jan 18	23	1	2	NA	0	NA	0	NA	NA	34
150	150	1	Nouma	18. Jan 18	28	1	2	NA	0	NA	1	NA	NA	34
151	151	1	Nouma	18. Jan 18	30	1	2	NA	0	NA	1	NA	NA	34
152	152	1	Nouma	18. Jan 18	18	1	1	NA	1	NA	0	NA	NA	34
153	153	1	Nouma	18. Jan 18	48	3	2	NA	0	NA	1	NA	NA	34
154	154	1	Nouma	18. Jan 18	20	1	1	NA	0	NA	1	NA	NA	34
155	155	1	Nouma	18. Jan 18	36	2	2	NA	0	NA	0	NA	NA	34
156	156	1	Nouma	18. Jan 18	20	1	2	NA	0	NA	1	NA	NA	34
157	157	1	Nouma	18. Jan 18	27	1	2	NA	0	NA	0	NA	NA	34
158	158	1	Nouma	18. Jan 18	40	2	2	NA	0	NA	1	NA	NA	34
159	159	1	Nouma	18. Jan 18	40	2	2	NA	0	NA	1	NA	NA	34
160	160	1	Nouma	18. Jan 18	28	1	1	NA	0	NA	1	NA	NA	34
161	161	1	Moyo F	18. Jan 18	28	1	2	NA	0	NA	1	NA	NA	33.1
162	162	1	Moyo F	18. Jan 18	28	1	2	NA	0	NA	1	NA	NA	33.1
163	163	1	Moyo F	18. Jan 18	40	2	2	NA	0	NA	1	NA	NA	33.1
164	164	1	Moyo F	18. Jan 18	35	2	2	NA	0	NA	0	NA	NA	33.1
165	165	1	Moyo F	18. Jan 18	28	1	1	NA	0	NA	0	NA	NA	33.1
166	166	1	Moyo F	18. Jan 18	42	2	2	NA	1	NA	1	NA	NA	33.1
167	167	1	Moyo F	18. Jan 18	30	1	1	NA	0	NA	0	NA	NA	33.1
168	168	1	Moyo F	18. Jan 18	25	1	2	NA	0	NA	1	NA	NA	33.1
169	169	1	Moyo F	18. Jan 18	26	1	2	NA	0	NA	0	NA	NA	33.1
170	170	1	Moyo F	18. Jan 18	44	2	1	NA	1	NA	0	NA	NA	33.1
171	171	1	Moyo F	18. Jan 18	32	2	2	NA	0	NA	0	NA	NA	33.1
172	172	1	Moyo F	18. Jan 18	45	2	1	NA	0	NA	1	NA	NA	33.1
173	173	1	Moyo F	18. Jan 18	33	2	2	NA	0	NA	0	NA	NA	33.1
174	174	1	Moyo F	18. Jan 18	45	2	1	NA	0	NA	1	NA	NA	33.1
175	175	1	Moyo F	18. Jan 18	32	2	1	NA	1	NA	0	NA	NA	33.1
176	176	1	Moyo F	18. Jan 18	32	2	2	NA	0	NA	1	NA	NA	33.1
177	177	1	Moyo F	18. Jan 18	25	1	2	NA	0	NA	1	NA	NA	33.1
178	178	1	Moyo F	18. Jan 18	71	3	2	NA	0	NA	0	NA	NA	33.1
179	179	1	Moyo F	18. Jan 18	22	1	2	NA	0	NA	0	NA	NA	33.1
180	180	1	Moyo F	18. Jan 18	27	1	1	NA	0	NA	0	NA	NA	33.1
181	181	1	Paris sara	18. Jan 18	30	1	2	NA	0	NA	1	NA	NA	35
182	182	1	Paris sara	18. Jan 18	29	1	1	NA	0	NA	0	NA	NA	35
183	183	1	Paris sara	18. Jan 18	42	2	1	NA	1	NA	1	NA	NA	35
184	184	1	Paris sara	18. Jan 18	20	1	2	NA	0	NA	0	NA	NA	35
185	185	1	Paris sara	18. Jan 18	40	2	2	NA	0	NA	0	NA	NA	35
186	186	1	Paris sara	18. Jan 18	70	4	1	NA	0	NA	0	NA	NA	35
187	187	1	Paris sara	18. Jan 18	46	3	1	NA	0	NA	0	NA	NA	35
188	188	1	Paris sara	18. Jan 18	28	1	1	NA	0	NA	0	NA	NA	35
189	189	1	Paris sara	18. Jan 18	40	2	1	NA	0	NA	0	NA	NA	35
190	190	1	Paris sara	18. Jan 18	30	1	1	NA	0	NA	1	NA	NA	35
191	191	1	Paris sara	18. Jan 18	23	1	2	NA	0	NA	0	NA	NA	35
192	192	1	Paris sara	18. Jan 18	43	2	1	NA	0	NA	1	NA	NA	35
193	193	1	Paris sara	18. Jan 18	31	2	1	NA	0	NA	1	NA	NA	35
194	194	1	Paris sara	18. Jan 18	48	3	1	NA	0	NA	0	NA	NA	35
195	195	1	Paris sara	18. Jan 18	45	2	1	NA	1	NA	0	NA	NA	35
196	196	1	Paris sara	18. Jan 18	41	2	1	NA	0	NA	1	NA	NA	35
197	197	1	Paris sara	18. Jan 18	52	3	1	NA	0	NA	0	NA	NA	35
198	198	1	Paris sara	18. Jan 18	46	3	1	NA	1	NA	0	NA	NA	35
199	199	1	Paris sara	18. Jan 18	25	1	1	NA	1	NA	1	NA	NA	35
200	200	1	Maimara	18. Jan 18	30	1	1	NA	0	NA	0	NA	NA	26
201	201	1	Maimara	18. Jan 18	52	3	1	NA	0	NA	1	NA	NA	26
202	202	1	Maimara	18. Jan 18	58	3	1	NA	1	NA	1	NA	NA	26
203	203	1	Maimara	18. Jan 18	32	2	1	NA	0	NA	1	NA	NA	26
204	204	1	Maimara	18. Jan 18	60	3	2	NA	1	NA	1	NA	NA	26
205	205	1	Maimara	18. Jan 18	30	1	2	NA	0	NA	0	NA	NA	26
206	206	1	Maimara	18. Jan 18	36	2	2	NA	1	NA	1	NA	NA	26
207	207	1	Maimara	18. Jan 18	37	2	2	NA	0	NA	0	NA	NA	26
208	208	1	Maimara	18. Jan 18	38	2	2	NA	0	NA	0	NA	NA	26
209	209	1	Maimara	18. Jan 18	40	2	2	NA	0	NA	0	NA	NA	26
210	210	1	Maimara	18. Jan 18	38	2	2	NA	0	NA	1	NA	NA	26
211	211	1	Maimara	18. Jan 18	25	1	1	NA	0	NA	1	NA	NA	26
212	212	1	Maimara	18. Jan 18	38	2	1	NA	0	NA	1	NA	NA	26
213	213	1	Maimara	18. Jan 18	40	2	2	NA	0	NA	1	NA	NA	26
214	214	1	Maimara	18. Jan 18	24	1	2	NA	0	NA	1	NA	NA	26
215	215	1	Maimara	18. Jan 18	22	1	2	NA	0	NA	0	NA	NA	26
216	216	1	Maimara	18. Jan 18	40	2	2	NA	0	NA	1	NA	NA	26
217	217	1	Maimara	18. Jan 18	30	1	2	NA	0	NA	1	NA	NA	26
218	218	1	Maimara	18. Jan 18	47	3	2	NA	0	NA	0	NA	NA	26
219	219	1	Maimara	18. Jan 18	57	3	1	NA	0	NA	0	NA	NA	26
220	220	1	Maimara	18. Jan 18	37	2	1	NA	0	NA	1	NA	NA	26
221	221	1	Sanadyo	19. Jan 18	50	3	2	NA	0	NA	1	NA	NA	38
222	222	1	Sanadyo	19. Jan 18	23	1	2	NA	0	NA	1	NA	NA	38
223	223	1	Sanadyo	19. Jan 18	20	1	2	NA	0	NA	1	NA	NA	38
224	224	1	Sanadyo	19. Jan 18	60	3	2	NA	0	NA	1	NA	NA	38
225	225	1	Sanadyo	19. Jan 18	65	4	2	NA	1	NA	1	NA	NA	38
226	226	1	Sanadyo	19. Jan 18	44	2	1	NA	0	NA	1	NA	NA	38
227	227	1	Sanadyo	19. Jan 18	17	1	1	NA	0	NA	0	NA	NA	38
228	228	1	Sanadyo	19. Jan 18	15	1	1	NA	1	NA	1	NA	NA	38
229	229	1	Sanadyo	19. Jan 18	18	1	2	NA	NA	NA	1	NA	NA	38
230	230	1	Sanadyo	19. Jan 18	17	1	1	NA	1	NA	1	NA	NA	38
231	231	1	Sanadyo	19. Jan 18	17	1	2	NA	0	NA	1	NA	NA	38
232	232	1	Sanadyo	19. Jan 18	17	1	2	NA	0	NA	1	NA	NA	38
233	233	1	Sanadyo	19. Jan 18	16	1	1	NA	0	NA	NA	NA	NA	38
234	234	1	Sanadyo	19. Jan 18	16	1	2	NA	0	NA	0	NA	NA	38
235	235	1	Sanadyo	19. Jan 18	18	1	2	NA	0	NA	1	NA	NA	38
236	236	1	Sanadyo	19. Jan 18	16	1	1	NA	0	NA	0	NA	NA	38
237	337	1	Sanadyo	19. Jan 18	16	1	1	NA	NA	NA	1	NA	NA	38
238	238	1	Sanadyo	19. Jan 18	17	1	1	NA	0	NA	0	NA	NA	38
239	239	1	Sanadyo	19. Jan 18	19	1	1	NA	0	NA	1	NA	NA	38
240	240	1	Sanadyo	19. Jan 18	20	1	1	NA	0	NA	1	NA	NA	38
241	241	1	Canoko	19. Jan 18	50	3	1	NA	1	NA	1	0	NA	9
242	242	1	Canoko	19. Jan 18	46	3	2	NA	1	NA	1	NA	NA	9
243	243	1	Canako	19. Jan 18	36	2	1	NA	0	NA	1	NA	NA	9
244	244	1	Canoko	19. Jan 18	21	1	2	NA	1	NA	1	NA	NA	9
245	245	1	Canoko	19. Jan 18	25	1	2	NA	0	NA	1	NA	NA	9
246	246	1	Canoko	19. Jan 18	22	1	2	NA	1	NA	1	NA	NA	9
247	247	1	Canoko	19. Jan 18	60	3	2	NA	1	NA	0	NA	NA	9
248	248	1	Canoko	19. Jan 18	21	1	1	NA	0	NA	1	NA	NA	9
249	249	1	Canoko	19. Jan 18	41	2	1	NA	0	NA	1	NA	NA	9
250	250	1	Canoko	19. Jan 18	33	2	1	NA	1	NA	1	NA	NA	9
251	251	1	Canoko	19. Jan 18	35	2	1	NA	0	NA	1	NA	NA	9
252	252	1	Canoko	19. Jan 18	24	1	1	NA	1	NA	1	NA	NA	9
253	253	1	Canoko	19. Jan 18	50	3	1	NA	0	NA	0	NA	NA	9
254	254	1	Canoko	19. Jan 18	40	2	1	NA	0	NA	1	NA	NA	9
255	255	1	Canoko	19. Jan 18	50	3	2	NA	0	NA	1	0	NA	9
256	256	1	Canoko	19. Jan 18	20	1	1	NA	0	NA	1	NA	NA	9
257	257	1	Canoko	19. Jan 18	25	1	1	NA	0	NA	1	NA	NA	9
258	258	1	Canoko	19. Jan 18	40	2	1	NA	1	NA	1	NA	NA	9
259	259	1	Canoko	19. Jan 18	60	3	1	NA	0	NA	1	NA	NA	9
260	260	1	Canoko	19. Jan 18	50	3	1	NA	0	NA	1	NA	NA	9
261	261	1	Borsaha	19. Jan 18	20	1	2	NA	0	NA	1	NA	NA	8
262	262	1	Borsaha	19. Jan 18	40	2	2	NA	0	NA	1	NA	NA	8
263	263	1	Borsaha	19. Jan 18	50	3	2	NA	0	NA	1	NA	NA	8
264	264	1	Borsaha	19. Jan 18	20	1	2	NA	0	NA	1	NA	NA	8
265	265	1	Borsaha	19. Jan 18	30	1	2	NA	0	NA	0	NA	NA	8
266	266	1	Borsaha	19. Jan 18	21	1	2	NA	0	NA	0	NA	NA	8
267	267	1	Borsaha	19. Jan 18	23	1	2	NA	1	NA	1	NA	NA	8
268	268	1	Borsaha	19. Jan 18	17	1	2	NA	1	NA	0	NA	NA	8
269	269	1	Borsaha	19. Jan 18	18	1	2	NA	0	NA	0	NA	NA	8
270	270	1	Borsaha	19. Jan 18	20	1	2	NA	0	NA	1	NA	NA	8
271	271	1	Borsaha	19. Jan 18	45	2	2	NA	0	NA	1	NA	NA	8
272	272	1	Borsaha	19. Jan 18	36	2	2	NA	1	NA	0	NA	NA	8
273	273	1	Borsaha	19. Jan 18	18	1	2	NA	1	NA	1	NA	NA	8
274	274	1	Borsaha	19. Jan 18	36	2	2	NA	0	NA	1	NA	NA	8
275	275	1	Borsaha	19. Jan 18	36	2	2	NA	0	NA	1	NA	NA	8
276	276	1	Borsaha	19. Jan 18	29	1	2	NA	0	NA	1	NA	NA	8
277	277	1	Borsaha	19. Jan 18	26	1	1	NA	0	NA	0	NA	NA	8
278	278	1	Borsaha	19. Jan 18	18	1	1	NA	0	NA	0	NA	NA	8
279	279	1	Borsaha	19. Jan 18	20	1	1	NA	0	NA	0	NA	NA	8
280	280	1	Borsaha	19. Jan 18	20	1	1	NA	0	NA	0	NA	NA	8
281	281	1	Sako	19. Jan 18	18	1	1	NA	0	NA	1	NA	NA	39
282	282	1	Sako	19. Jan 18	20	1	1	NA	0	NA	1	NA	NA	39
283	283	1	Sako	19. Jan 18	16	1	1	NA	NA	NA	1	NA	NA	39
284	284	1	Sako	19. Jan 18	40	2	2	NA	0	NA	1	NA	NA	39
285	285	1	Sako	19. Jan 18	16	1	2	NA	0	NA	1	NA	NA	39
286	286	1	Sako	19. Jan 18	40	2	2	NA	0	NA	1	NA	NA	39
287	287	1	Sako	19. Jan 18	40	1	1	NA	1	NA	0	NA	NA	39
288	288	1	Sako	19. Jan 18	30	1	2	NA	0	NA	0	NA	NA	39
289	289	1	Sako	19. Jan 18	70	4	2	NA	0	NA	1	NA	NA	39
290	290	1	Sako	19. Jan 18	18	1	2	NA	0	NA	1	NA	NA	39
291	291	1	Sako	19. Jan 18	18	1	2	NA	0	NA	1	NA	NA	39
292	292	1	Sako	19. Jan 18	40	2	2	NA	0	NA	1	NA	NA	39
293	293	1	Sako	19. Jan 18	90	4	1	NA	NA	NA	1	NA	NA	39
294	294	1	Sako	19. Jan 18	42	2	1	NA	0	NA	1	NA	NA	39
295	295	1	Sako	19. Jan 18	30	1	2	NA	0	NA	1	NA	NA	39
296	296	1	Sako	19. Jan 18	30	1	1	NA	1	NA	1	NA	NA	39
297	297	1	Sako	19. Jan 18	45	2	1	NA	1	NA	1	NA	NA	39
298	298	1	Sako	19. Jan 18	50	3	1	NA	0	NA	0	NA	NA	39
299	299	1	Sako	19. Jan 18	16	1	2	NA	0	NA	0	NA	NA	39
300	300	1	Sako	19. Jan 18	18	1	2	NA	1	NA	1	NA	NA	39
301	301	1	Ramla	19. Jan 18	30	1	1	NA	0	NA	1	NA	NA	36
302	302	1	Ramla	19. Jan 18	50	3	1	NA	0	NA	0	NA	NA	36
303	303	1	Ramla	19. Jan 18	64	4	1	NA	0	NA	1	NA	NA	36
304	304	1	Ramla	19. Jan 18	48	3	1	NA	0	NA	1	NA	NA	36
305	305	1	Ramla	19. Jan 18	38	2	1	NA	0	NA	1	NA	NA	36
306	306	1	Ramla	19. Jan 18	63	4	1	NA	0	NA	1	NA	NA	36
307	307	1	Ramla	19. Jan 18	30	1	1	NA	0	NA	1	NA	NA	36
308	308	1	Ramla	19. Jan 18	33	2	1	NA	1	NA	0	NA	NA	36
309	309	1	Ramla	19. Jan 18	55	3	1	NA	0	NA	1	NA	NA	36
310	310	1	Ramla	19. Jan 18	33	2	1	NA	0	NA	1	NA	NA	36
311	311	1	Ramla	19. Jan 18	26	1	1	NA	0	NA	1	NA	NA	36
312	312	1	Ramla	19. Jan 18	26	1	2	NA	0	NA	1	NA	NA	36
313	313	1	Ramla	19. Jan 18	20	1	2	NA	0	NA	1	NA	NA	36
314	314	1	Ramla	19. Jan 18	37	2	2	NA	0	NA	1	NA	NA	36
315	315	1	Ramla	19. Jan 18	56	3	2	NA	0	NA	0	NA	NA	36
316	316	1	Ramla	19. Jan 18	63	4	1	NA	0	NA	1	NA	NA	36
317	317	1	Ramla	19. Jan 18	44	2	1	NA	0	NA	1	NA	NA	36
318	318	1	Ramla	19. Jan 18	33	2	2	NA	0	NA	1	NA	NA	36
319	319	1	Ramla	19. Jan 18	30	1	2	NA	0	NA	1	NA	NA	36
320	320	1	Ramla	19. Jan 18	29	1	1	NA	1	NA	1	NA	NA	36
321	321	1	Ryad	20. Jan 18	45	2	1	NA	0	NA	1	NA	NA	37
322	322	1	Ryad	20. Jan 18	20	1	1	NA	1	NA	1	NA	NA	37
323	323	1	Ryad	20. Jan 18	25	1	1	NA	1	NA	1	NA	NA	37
324	324	1	Ryad	20. Jan 18	80	4	1	NA	0	NA	1	NA	NA	37
325	325	1	Ryad	20. Jan 18	71	4	2	NA	0	NA	0	NA	NA	37
326	326	1	Ryad	20. Jan 18	18	1	2	NA	0	NA	0	NA	NA	37
327	327	1	Ryad	20. Jan 18	47	3	1	NA	0	NA	0	NA	NA	37
328	328	1	Ryad	20. Jan 18	31	2	2	NA	1	NA	1	NA	NA	37
329	329	1	Ryad	20. Jan 18	34	2	1	NA	1	NA	1	NA	NA	37
330	330	1	Ryad	20. Jan 18	50	3	2	NA	0	NA	0	NA	NA	37
331	331	1	Ryad	20. Jan 18	54	3	2	NA	NA	NA	0	NA	NA	37
332	332	1	Ryad	20. Jan 18	61	4	2	NA	0	NA	0	NA	NA	37
333	333	1	Ryad	20. Jan 18	15	1	1	NA	0	NA	0	NA	NA	37
334	334	1	Ryad	20. Jan 18	14	1	1	NA	0	NA	0	NA	NA	37
335	335	1	Ryad	20. Jan 18	25	1	2	NA	0	NA	1	NA	NA	37
336	336	1	Ryad	20. Jan 18	29	1	1	NA	0	NA	0	NA	NA	37
337	337	1	Ryad	20. Jan 18	18	1	2	NA	1	NA	1	NA	NA	37
338	338	1	Ryad	20. Jan 18	16	1	2	NA	0	NA	0	NA	NA	37
339	339	1	Ryad	20. Jan 18	77	4	2	NA	0	NA	0	NA	NA	37
340	340	1	Ryad	20. Jan 18	26	1	1	NA	0	NA	0	NA	NA	37
341	341	1	Maka/ndakno	20. Jan 18	30	1	1	NA	0	NA	1	NA	NA	27
342	342	1	Maka/ndakno	20. Jan 18	20	1	1	NA	0	NA	1	NA	NA	27
343	343	1	Maka/ndakno	20. Jan 18	60	3	1	NA	0	NA	1	NA	NA	27
344	344	1	Maka/ndakno	20. Jan 18	31	2	1	NA	0	NA	1	NA	NA	27
345	345	1	Maka/ndakno	20. Jan 18	58	3	1	NA	0	NA	1	NA	NA	27
346	346	1	Maka/ndakno	20. Jan 18	55	3	1	NA	0	NA	0	NA	NA	27
347	347	1	Maka/ndakno	20. Jan 18	40	2	1	NA	0	NA	1	NA	NA	27
348	348	1	Maka/ndakno	20. Jan 18	40	2	1	NA	1	NA	1	NA	NA	27
349	349	1	Maka/ndakno	20. Jan 18	55	3	1	NA	NA	NA	1	NA	NA	27
350	350	1	Maka/ndakno	20. Jan 18	34	2	2	NA	1	NA	0	NA	NA	27
351	351	1	Maka/ndakno	20. Jan 18	19	1	1	NA	0	NA	1	NA	NA	27
352	352	1	Maka/ndakno	20. Jan 18	21	1	1	NA	0	NA	1	NA	NA	27
353	353	1	Maka/ndakno	20. Jan 18	52	3	1	NA	1	NA	1	NA	NA	27
354	354	1	Maka/ndakno	20. Jan 18	38	2	2	NA	1	NA	1	NA	NA	27
355	355	1	Maka/ndakno	20. Jan 18	44	2	2	NA	1	NA	1	NA	NA	27
356	356	1	Maka/ndakno	20. Jan 18	40	2	2	NA	0	NA	1	NA	NA	27
357	357	1	Maka/ndakno	20. Jan 18	38	2	2	NA	0	NA	0	NA	NA	27
358	358	1	Maka/ndakno	20. Jan 18	70	4	2	NA	0	NA	1	NA	NA	27
359	359	1	Maka/ndakno	20. Jan 18	38	2	2	NA	0	NA	0	NA	NA	27
360	360	1	Maka/ndakno	20. Jan 18	32	2	1	NA	0	NA	1	NA	NA	27
361	361	1	Medina	20. Jan 18	40	2	1	NA	0	NA	1	NA	NA	32
362	362	1	Medina	20. Jan 18	18	1	2	NA	0	NA	0	NA	NA	32
363	363	1	Medina	20. Jan 18	16	1	2	NA	1	NA	1	NA	NA	32
364	364	1	Medina	20. Jan 18	16	1	2	NA	0	NA	1	NA	NA	32
365	365	1	Medina	20. Jan 18	25	1	2	NA	1	NA	0	NA	NA	32
366	366	1	Medina	20. Jan 18	17	1	2	NA	0	NA	1	NA	NA	32
367	367	1	Medina	20. Jan 18	48	3	2	NA	0	NA	1	NA	NA	32
368	368	1	Medina	20. Jan 18	42	2	2	NA	1	NA	1	NA	NA	32
369	369	1	Medina	20. Jan 18	16	1	2	NA	0	NA	1	NA	NA	32
370	370	1	Medina	20. Jan 18	30	1	2	NA	0	NA	0	NA	NA	32
371	371	1	Medina	20. Jan 18	24	1	1	NA	0	NA	0	NA	NA	32
372	372	1	Medina	20. Jan 18	24	1	2	NA	1	NA	1	NA	NA	32
373	373	1	Medina	20. Jan 18	23	1	2	NA	1	NA	0	NA	NA	32
374	374	1	Medina	20. Jan 18	23	1	2	NA	0	NA	1	NA	NA	32
375	375	1	Medina	20. Jan 18	30	1	2	NA	0	NA	1	NA	NA	32
376	376	1	Medina	20. Jan 18	18	1	2	NA	0	NA	0	NA	NA	32
377	377	1	Medina	20. Jan 18	16	1	1	NA	0	NA	1	NA	NA	32
378	378	1	Medina	20. Jan 18	58	3	1	NA	0	NA	1	NA	NA	32
379	379	1	Medina	20. Jan 18	58	3	2	NA	0	NA	1	NA	NA	32
380	380	1	Medina	20. Jan 18	36	2	2	NA	1	NA	1	NA	NA	32
381	381	1	Djedda	20. Jan 18	30	1	2	NA	1	NA	0	NA	NA	12
382	382	1	Djedda	20. Jan 18	24	1	2	NA	1	NA	0	NA	NA	12
383	383	1	Djedda	20. Jan 18	26	1	2	NA	0	NA	1	NA	NA	12
384	384	1	Djedda	20. Jan 18	28	1	1	NA	1	NA	1	NA	NA	12
385	385	1	Djedda	20. Jan 18	32	2	1	NA	0	NA	1	NA	NA	12
386	386	1	Djedda	20. Jan 18	40	2	2	NA	0	NA	1	NA	NA	12
387	387	1	Djedda	20. Jan 18	34	2	2	NA	1	NA	1	NA	NA	12
388	388	1	Djedda	20. Jan 18	25	2	2	NA	1	NA	0	NA	NA	12
389	389	1	Djedda	20. Jan 18	18	1	2	NA	0	NA	1	NA	NA	12
390	390	1	Djedda	20. Jan 18	36	2	2	NA	0	NA	1	NA	NA	12
391	391	1	Djedda	20. Jan 18	40	2	2	NA	1	NA	1	NA	NA	12
392	392	1	Djedda	20. Jan 18	45	2	1	NA	0	NA	0	NA	NA	12
393	393	1	Djedda	20. Jan 18	60	3	1	NA	1	NA	0	NA	NA	12
394	394	1	Djedda	20. Jan 18	21	1	1	NA	1	NA	1	NA	NA	12
395	395	1	Djedda	20. Jan 18	25	1	1	NA	0	NA	1	NA	NA	12
396	396	1	Djedda	20. Jan 18	20	1	1	NA	0	NA	1	NA	NA	12
397	397	1	Djedda	20. Jan 18	35	2	2	NA	NA	NA	1	NA	NA	12
398	398	1	Djedda	20. Jan 18	56	3	1	NA	NA	NA	1	NA	NA	12
399	399	1	Djedda	20. Jan 18	20	1	1	NA	0	NA	1	NA	NA	12
400	400	1	Djedda	20. Jan 18	31	2	2	NA	0	NA	0	NA	NA	12
401	401	1	F Makaye alaz	20. Jan 18	28	1	2	NA	0	NA	1	NA	NA	28
402	402	1	F Makaye alaz	20. Jan 18	35	2	2	NA	0	NA	1	NA	NA	28
403	403	1	F Makaye alaz	20. Jan 18	30	1	1	NA	1	NA	1	NA	NA	28
404	404	1	F Makaye alaz	20. Jan 18	27	1	1	NA	0	NA	0	NA	NA	28
405	405	1	F Makaye alaz	20. Jan 18	20	1	1	NA	0	NA	0	NA	NA	28
406	406	1	F M akaye alaz	20. Jan 18	15	1	1	NA	1	NA	1	NA	NA	28
407	407	1	F Makaye alaz	20. Jan 18	16	1	1	NA	0	NA	1	NA	NA	28
408	408	1	F Makaye alaz	20. Jan 18	23	1	2	NA	0	NA	1	NA	NA	28
409	409	1	F Makaye alaz	20. Jan 18	30	1	2	NA	0	NA	0	NA	NA	28
410	410	1	F Makaye alaz	20. Jan 18	57	3	1	NA	1	NA	0	NA	NA	28
411	411	1	F Makaye alaz	20. Jan 18	20	1	1	NA	0	NA	1	NA	NA	28
412	412	1	F Makaye alaz	20. Jan 18	17	1	1	NA	0	NA	1	NA	NA	28
413	413	1	F Makaye alaz	20. Jan 18	17	1	1	NA	0	NA	1	NA	NA	28
414	414	1	F Makaye alaz	20. Jan 18	87	4	1	NA	0	NA	0	NA	NA	28
415	415	1	F Makaye alaz	20. Jan 18	15	1	1	NA	0	NA	0	NA	NA	28
416	416	1	F Makaye alaz	20. Jan 18	17	1	1	NA	0	NA	1	NA	NA	28
417	417	1	F Makaye alaz	20. Jan 18	26	1	1	NA	1	NA	1	NA	NA	28
418	418	1	F Makaye alaz	20. Jan 18	80	4	1	NA	0	NA	1	NA	NA	28
419	419	1	F Makaye alaz	20. Jan 18	50	3	1	NA	0	NA	1	NA	NA	28
420	420	1	F Makaye alaz	20. Jan 18	28	1	1	NA	1	NA	1	NA	NA	28
421	421	1	Moyo V	20. Jan 18	20	1	1	NA	0	NA	1	NA	NA	33
422	422	1	Moyo V	21. Jan 18	20	1	1	NA	0	NA	1	NA	NA	33
423	423	1	Moyo V	21. Jan 18	15	1	1	NA	0	NA	1	NA	NA	33
424	424	1	Moyo V	21. Jan 18	54	3	1	NA	0	NA	1	NA	NA	33
425	425	1	Moyo V	21. Jan 18	60	3	1	NA	1	NA	1	NA	NA	33
426	426	1	Moyo V	21. Jan 18	50	3	2	NA	0	NA	1	NA	NA	33
427	427	1	Moyo V	21. Jan 18	45	2	1	NA	1	NA	1	NA	NA	33
428	428	1	Moyo V	21. Jan 18	50	3	1	NA	0	NA	1	NA	NA	33
429	429	1	Moyo V	21. Jan 18	35	2	2	NA	0	NA	1	NA	NA	33
430	430	1	Moyo V	21. Jan 18	34	2	2	NA	0	NA	1	NA	NA	33
431	431	1	Moyo V	21. Jan 18	40	2	2	NA	0	NA	1	NA	NA	33
432	432	1	Moyo V	21. Jan 18	38	2	2	NA	1	NA	1	NA	NA	33
433	433	1	Moyo V	21. Jan 18	33	2	2	NA	0	NA	1	NA	NA	33
434	434	1	Moyo V	21. Jan 18	54	3	1	NA	1	NA	1	NA	NA	33
435	435	1	Moyo V	21. Jan 18	28	1	2	NA	0	NA	1	NA	NA	33
436	436	1	Moyo V	21. Jan 18	22	1	2	NA	0	NA	1	NA	NA	33
437	437	1	Moyo V	21. Jan 18	30	1	2	NA	1	NA	0	NA	NA	33
438	438	1	Moyo V	21. Jan 18	28	1	2	NA	1	NA	1	NA	NA	33
439	439	1	Moyo v	21. Jan 18	20	1	2	NA	0	NA	1	NA	NA	33
440	440	1	Moyo V	21. Jan 18	18	1	2	NA	1	NA	1	NA	NA	33
441	441	1	Maikissa	21. Jan 18	60	3	2	NA	1	NA	1	NA	NA	25
442	442	1	Maikissa	21. Jan 18	58	3	2	NA	1	NA	1	NA	NA	25
443	443	1	Maikissa	21. Jan 18	40	2	2	NA	0	NA	1	NA	NA	25
444	444	1	Maikissa	21. Jan 18	22	1	2	NA	0	NA	1	NA	NA	25
445	445	1	Maikissa	21. Jan 18	26	1	2	NA	0	NA	1	NA	NA	25
446	446	1	Maikissa	21. Jan 18	21	1	2	NA	0	NA	0	NA	NA	25
447	447	1	Maikissa	21. Jan 18	40	2	1	NA	0	NA	0	NA	NA	25
448	448	1	Maikissa	21. Jan 18	32	3	1	NA	1	NA	0	NA	NA	25
449	449	1	Maikissa	21. Jan 18	21	1	1	NA	0	NA	1	NA	NA	25
450	450	1	Maikissa	21. Jan 18	20	1	1	NA	1	NA	0	NA	NA	25
451	451	1	Maikissa	21. Jan 18	40	2	2	NA	1	NA	1	NA	NA	25
452	452	1	Maikissa	21. Jan 18	45	2	2	NA	0	NA	1	NA	NA	25
453	453	1	Maikissa	21. Jan 18	19	1	2	NA	0	NA	1	NA	NA	25
454	454	1	Maikissa	21. Jan 18	16	1	2	NA	0	NA	1	NA	NA	25
455	455	1	Maikissa	21. Jan 18	48	3	2	NA	0	NA	1	NA	NA	25
456	456	1	Maikissa	21. Jan 18	15	1	1	NA	0	NA	1	NA	NA	25
457	457	1	Maikissa	21. Jan 18	38	2	2	NA	0	NA	1	NA	NA	25
458	458	1	Maikissa	21. Jan 18	16	1	1	NA	0	NA	0	NA	NA	25
459	459	1	Maikissa	21. Jan 18	60	3	2	NA	1	NA	1	NA	NA	25
460	460	1	Maikissa	21. Jan 18	20	1	1	NA	0	NA	1	NA	NA	25
461	468	1	Bengono	22. Jan 18	29	1	1	NA	0	NA	1	NA	NA	6
462	469	1	Bengono	22. Jan 18	35	2	1	NA	1	NA	1	NA	NA	6
463	470	1	Bengono	22. Jan 18	44	2	1	NA	1	NA	1	NA	NA	6
464	471	1	Bengono	22. Jan 18	40	2	2	NA	1	NA	0	NA	NA	6
465	472	1	Bengono	22. Jan 18	45	2	2	NA	1	NA	0	NA	NA	6
466	473	1	Bengono	22. Jan 18	20	1	2	NA	NA	NA	0	NA	NA	6
467	474	1	Bengono	22. Jan 18	26	1	2	NA	1	NA	0	NA	NA	6
468	475	1	Bengono	22. Jan 18	27	1	2	NA	1	NA	1	NA	NA	6
469	476	1	Bengono	22. Jan 18	20	1	2	NA	1	NA	1	NA	NA	6
470	477	1	Bengono	22. Jan 18	40	2	2	NA	0	NA	0	NA	NA	6
471	478	1	Bengono	22. Jan 18	21	1	2	NA	0	NA	0	NA	NA	6
472	479	1	Bengono	22. Jan 18	30	1	2	NA	0	NA	1	NA	NA	6
473	480	1	Bengono	22. Jan 18	20	1	2	NA	0	NA	1	NA	NA	6
474	481	1	Bengono	22. Jan 18	26	1	1	NA	0	NA	0	NA	NA	6
475	482	1	Bengono	22. Jan 18	30	1	1	NA	0	NA	0	NA	NA	6
476	483	1	Bengono	22. Jan 18	38	2	1	NA	1	NA	1	NA	NA	6
477	484	1	Bengono	22. Jan 18	25	1	1	NA	0	NA	1	NA	NA	6
478	485	1	Bengono	22. Jan 18	36	3	1	NA	0	NA	0	NA	NA	6
479	486	1	Bengono	22. Jan 18	59	3	1	NA	1	NA	0	NA	NA	6
480	487	1	Bengono	22. Jan 18	58	3	1	NA	1	NA	1	NA	NA	6
481	488	1	Manda 2	22. Jan 18	34	2	1	NA	1	NA	1	NA	NA	30
482	489	1	Manda 2	22. Jan 18	40	2	2	NA	0	NA	0	NA	NA	30
483	490	1	Manda 2	22. Jan 18	40	2	2	NA	0	NA	1	NA	NA	30
484	491	1	Manda 2	22. Jan 18	32	2	2	NA	1	NA	0	NA	NA	30
485	492	1	Manda 2	22. Jan 18	50	3	1	NA	1	NA	1	NA	NA	30
486	493	1	Manda 2	22. Jan 18	58	3	1	NA	0	NA	1	NA	NA	30
487	494	1	Manda 2	22. Jan 18	68	4	1	NA	0	NA	1	NA	NA	30
488	495	1	Manda 2	22. Jan 18	38	3	2	NA	0	NA	1	NA	NA	30
489	496	1	Manda 2	22. Jan 18	48	3	2	NA	0	NA	1	NA	NA	30
490	497	1	Manda 2	22. Jan 18	20	1	2	NA	1	NA	1	NA	NA	30
491	498	1	Manda 2	22. Jan 18	40	2	2	NA	0	NA	1	NA	NA	30
492	499	1	Manda 2	22. Jan 18	20	1	1	NA	0	NA	0	NA	NA	30
493	500	1	Manda 2	22. Jan 18	20	1	1	NA	0	NA	1	NA	NA	30
494	501	1	Manda 2	22. Jan 18	26	1	1	NA	1	NA	1	NA	NA	30
495	502	1	Manda 2	22. Jan 18	16	1	1	NA	0	NA	1	NA	NA	30
496	503	1	Manda 2	22. Jan 18	25	1	1	NA	0	NA	1	NA	NA	30
497	504	1	Manda 2	22. Jan 18	47	3	1	NA	1	NA	1	NA	NA	30
498	505	1	Manda 2	22. Jan 18	55	3	1	NA	1	NA	1	NA	NA	30
499	506	1	Manda 2	22. Jan 18	35	2	1	NA	0	NA	1	NA	NA	30
500	507	1	Manda 2	22. Jan 18	16	1	1	NA	0	NA	1	NA	NA	30
501	508	1	Manda 2	22. Jan 18	32	3	1	NA	0	NA	1	NA	NA	30
502	509	1	Manda 2	22. Jan 18	34	2	1	NA	1	NA	1	NA	NA	30
503	510	1	Manda 2	22. Jan 18	42	2	1	NA	0	NA	1	NA	NA	30
504	511	1	Manda 2	22. Jan 18	40	3	1	NA	0	NA	1	NA	NA	30
505	512	1	Manda 2	22. Jan 18	35	2	1	NA	0	NA	0	NA	NA	30
506	513	1	Manda 2	22. Jan 18	19	1	1	NA	0	NA	1	NA	NA	30
507	514	1	Manda 2	22. Jan 18	40	1	1	NA	0	NA	0	NA	NA	30
508	515	1	Manda 2	22. Jan 18	24	2	1	NA	0	NA	0	NA	NA	30
509	516	1	Barh-Kho	22. Jan 18	48	2	1	NA	0	NA	1	NA	NA	4
510	517	1	Barh-kho	22. Jan 18	35	3	1	NA	1	NA	0	NA	NA	4
511	518	1	Barh-kho	22. Jan 18	32	2	1	NA	1	NA	0	NA	NA	4
512	519	1	Barh-kho	22. Jan 18	54	1	1	NA	0	NA	1	NA	NA	4
513	520	1	Barh-kho	22. Jan 18	34	1	1	NA	1	NA	0	NA	NA	4
514	521	1	Barh-kho	22. Jan 18	30	2	1	NA	0	NA	1	NA	NA	4
515	522	1	Barh-kho	22. Jan 18	24	2	1	NA	0	NA	1	NA	NA	4
516	523	1	Barh-kho	22. Jan 18	45	4	2	NA	1	NA	0	NA	NA	4
517	524	1	Barh-kho	22. Jan 18	35	2	2	NA	0	NA	0	NA	NA	4
518	525	1	Barh-kho	22. Jan 18	60	2	2	NA	0	NA	1	NA	NA	4
519	526	1	Barh-kho	22. Jan 18	37	3	2	NA	1	NA	0	NA	NA	4
520	527	1	Barh-kho	22. Jan 18	22	3	2	NA	1	NA	1	NA	NA	4
521	528	1	Barh-kho	22. Jan 18	24	3	2	NA	0	NA	0	NA	NA	4
522	529	1	Barh-kho	22. Jan 18	39	1	2	NA	0	NA	1	NA	NA	4
523	530	1	Barh-kho	22. Jan 18	42	2	2	NA	0	NA	1	NA	NA	4
524	531	1	Barh-kho	22. Jan 18	65	2	2	NA	0	NA	1	NA	NA	4
525	532	1	Barh-kho	22. Jan 18	43	2	1	NA	1	NA	1	NA	NA	4
526	533	1	Barh-kho	22. Jan 18	48	2	1	NA	1	NA	1	NA	NA	4
527	534	1	Barh-kho	22. Jan 18	59	3	1	NA	1	NA	1	NA	NA	4
528	535	1	Barh-kho	22. Jan 18	58	1	1	NA	0	NA	1	NA	NA	4
529	536	1	Djalingo/ndra	22. Jan 18	48	1	1	NA	0	NA	0	NA	NA	11
530	537	1	Djalingo/ndra	22. Jan 18	28	1	1	NA	0	NA	1	NA	NA	11
531	538	1	Djalingo/ndra	22. Jan 18	40	2	1	NA	1	NA	0	NA	NA	11
532	539	1	Djalingo/ndra	22. Jan 18	39	1	1	NA	0	NA	0	NA	NA	11
533	540	1	Djalingo/ndra	22. Jan 18	40	3	1	NA	1	NA	0	NA	NA	11
534	541	1	Djalingo/ndra	22. Jan 18	40	3	1	NA	1	NA	1	NA	NA	11
535	542	1	Djalingo/ndra	22. Jan 18	60	1	2	NA	1	NA	1	NA	NA	11
536	543	1	Djalingo/ndra	22. Jan 18	23	1	2	NA	0	NA	1	NA	NA	11
537	544	1	Djalingo/ndra	22. Jan 18	15	2	2	NA	0	NA	0	NA	NA	11
538	545	1	Djalingo/ndra	22. Jan 18	20	1	2	NA	0	NA	0	NA	NA	11
539	546	1	Djalingo/ndra	22. Jan 18	35	2	2	NA	0	NA	1	NA	NA	11
540	547	1	Djalingo/ndra	22. Jan 18	25	1	2	NA	0	NA	1	NA	NA	11
541	548	1	Djalingo/ndra	22. Jan 18	56	3	2	NA	1	NA	0	NA	NA	11
542	549	1	Djalingo/ndra	22. Jan 18	50	2	2	NA	0	NA	1	NA	NA	11
543	550	1	Djalingo/ndra	22. Jan 18	29	1	2	NA	0	NA	1	NA	NA	11
544	551	1	Djalingo/ndra	22. Jan 18	23	1	2	NA	0	NA	1	NA	NA	11
545	552	1	Djalingo/ndra	22. Jan 18	40	2	2	NA	1	NA	0	NA	NA	11
546	553	1	Djalingo/ndra	22. Jan 18	30	1	2	NA	0	NA	0	NA	NA	11
547	554	1	Kemkaba	22. Jan 18	50	3	2	NA	1	NA	1	NA	NA	21
548	555	1	Kemkaba	22. Jan 18	50	3	2	NA	0	NA	1	NA	NA	21
549	556	1	Kemkaba	22. Jan 18	40	2	2	NA	0	NA	0	NA	NA	21
550	557	1	Kemkaba	22. Jan 18	28	1	2	NA	1	NA	0	NA	NA	21
551	558	1	Kemkaba	22. Jan 18	38	2	1	NA	0	NA	0	NA	NA	21
552	559	1	Kemkaba	22. Jan 18	20	1	1	NA	0	NA	1	NA	NA	21
553	560	1	Kemkaba	22. Jan 18	18	1	2	NA	0	NA	1	NA	NA	21
554	561	1	kemkaba	22. Jan 18	29	1	2	NA	0	NA	1	NA	NA	21
555	562	1	Kemkaba	22. Jan 18	32	2	2	NA	0	NA	0	NA	NA	21
556	563	1	Kemkaba	22. Jan 18	20	1	2	NA	0	NA	1	NA	NA	21
557	564	1	Kemkaba	22. Jan 18	62	4	2	NA	0	NA	0	NA	NA	21
558	565	1	Kemkaba	22. Jan 18	17	1	2	NA	0	NA	1	NA	NA	21
559	566	1	Kemkaba	22. Jan 18	54	3	1	NA	0	NA	1	NA	NA	21
560	567	1	Kemkaba	22. Jan 18	30	1	2	NA	0	NA	0	NA	NA	21
561	568	1	kemkaba	22. Jan 18	35	2	2	NA	0	NA	0	NA	NA	21
562	569	1	kemkaba	22. Jan 18	33	1	2	NA	0	NA	1	NA	NA	21
563	570	1	Kemkaba	22. Jan 18	52	3	2	NA	0	NA	0	NA	NA	21
564	571	1	Kemkaba	22. Jan 18	32	2	2	NA	1	NA	1	NA	NA	21
565	572	1	Kemkaba	22. Jan 18	35	2	1	NA	0	NA	0	NA	NA	21
566	573	1	Kemkaba	22. Jan 18	25	1	2	NA	0	NA	0	NA	NA	21
567	574	1	Kemkaba	22. Jan 18	32	2	1	NA	0	NA	1	NA	NA	21
568	575	1	Kemkaba	22. Jan 18	45	2	2	NA	0	NA	1	NA	NA	21
569	576	1	Kemkaba	22. Jan 18	36	2	1	NA	0	NA	0	NA	NA	21
570	577	1	kemkaba	22. Jan 18	58	3	2	NA	0	NA	1	NA	NA	21
571	1	2	Yao village	30. Jan 18	42	2	1	NA	0	NA	0	NA	NA	47
572	2	2	Yao village	30. Jan 18	50	3	2	NA	0	NA	0	NA	NA	47
573	3	2	Yao village	30. Jan 18	40	2	1	NA	0	NA	1	NA	NA	47
574	4	2	Yao village	30. Jan 18	55	3	2	NA	0	NA	1	NA	NA	47
575	5	2	Yao village	30. Jan 18	18	1	2	NA	0	NA	1	NA	NA	47
576	6	2	Yao village	30. Jan 18	30	1	2	NA	0	NA	1	NA	NA	47
577	7	2	Yao village	30. Jan 18	19	1	1	NA	0	NA	0	NA	NA	47
578	8	2	Yao village	30. Jan 18	71	4	1	NA	1	NA	1	NA	NA	47
579	9	2	Yao village	30. Jan 18	18	1	1	NA	1	NA	0	NA	NA	47
580	10	2	Yao village	30. Jan 18	39	2	1	NA	1	NA	1	NA	NA	47
581	11	2	Yao village	30. Jan 18	23	1	1	NA	0	NA	1	NA	NA	47
582	12	2	Yao village	30. Jan 18	39	2	1	NA	1	NA	1	NA	NA	47
583	13	2	Yao village	30. Jan 18	19	1	1	NA	0	NA	0	NA	NA	47
584	14	2	Yao village	30. Jan 18	40	2	1	NA	0	NA	0	NA	NA	47
585	15	2	Yao village	30. Jan 18	60	3	2	NA	0	NA	1	NA	NA	47
586	16	2	Yao village	30. Jan 18	49	3	1	NA	0	NA	0	NA	NA	47
587	17	2	Yao village	30. Jan 18	24	1	1	NA	0	NA	1	NA	NA	47
588	18	2	Yao village	30. Jan 18	17	1	1	NA	0	NA	1	NA	NA	47
589	19	2	Yao village	30. Jan 18	32	2	1	NA	1	NA	0	NA	NA	47
590	20	2	Yao village	30. Jan 18	15	1	1	NA	0	NA	1	NA	NA	47
591	41	2	Fourkouma	30. Jan 18	42	2	1	NA	1	NA	0	NA	NA	16
592	42	2	Fourkouma	30. Jan 18	50	3	1	NA	0	NA	1	NA	NA	16
593	43	2	Fourkouma	30. Jan 18	43	2	1	NA	1	NA	0	NA	NA	16
594	44	2	Fourkouma	30. Jan 18	40	2	1	NA	0	NA	0	NA	NA	16
595	45	2	Fourkouma	30. Jan 18	40	2	1	NA	1	NA	1	NA	NA	16
596	46	2	Fourkouma	30. Jan 18	45	1	1	NA	1	NA	1	NA	NA	16
597	47	2	Fourkouma	30. Jan 18	20	1	1	NA	0	NA	1	NA	NA	16
598	48	2	Fourkouma	30. Jan 18	70	4	1	NA	0	NA	1	NA	NA	16
599	49	2	Fourkouma	30. Jan 18	45	2	1	NA	0	NA	1	NA	NA	16
600	50	2	Fourkouma	30. Jan 18	30	1	1	NA	0	NA	1	NA	NA	16
601	51	2	Fourkouma	30. Jan 18	60	3	1	NA	0	NA	0	NA	NA	16
602	52	2	Fourkouma	30. Jan 18	38	2	1	NA	0	NA	0	NA	NA	16
603	53	2	Fourkouma	30. Jan 18	35	2	1	NA	1	NA	1	NA	NA	16
604	61	2	Seita daranga	31. Jan 18	75	4	1	NA	0	NA	1	NA	NA	40
605	62	2	Seita daranga	31. Jan 18	37	2	1	NA	0	NA	1	NA	NA	40
606	63	2	Seita daranga	31. Jan 18	70	4	1	NA	0	NA	1	NA	NA	40
607	64	2	Seita daranga	31. Jan 18	55	3	1	NA	0	NA	1	NA	NA	40
608	65	2	Seita daranga	31. Jan 18	70	4	1	NA	1	NA	1	NA	NA	40
609	66	2	Seita daranga	31. Jan 18	31	2	1	NA	0	NA	1	NA	NA	40
610	67	2	Seit daranga	31. Jan 18	20	1	1	NA	0	NA	1	NA	NA	40
611	68	2	Seita daranga	31. Jan 18	90	4	1	NA	1	NA	1	NA	NA	40
612	69	2	Seita daranga	31. Jan 18	60	3	2	NA	0	NA	1	NA	NA	40
613	70	2	Seita daranga	31. Jan 18	85	4	1	NA	1	NA	0	NA	NA	40
614	71	2	Seita daranga	31. Jan 18	27	1	1	NA	NA	NA	0	NA	NA	40
615	72	2	Seita daranga	31. Jan 18	42	2	1	NA	1	NA	1	NA	NA	40
616	73	2	Seita daranga	31. Jan 18	36	2	1	NA	1	NA	1	NA	NA	40
617	74	2	Seita daranga	31. Jan 18	35	2	1	NA	0	NA	1	NA	NA	40
618	75	2	Seita daranga	31. Jan 18	55	3	2	NA	0	NA	0	NA	NA	40
619	76	2	Seita daranga	31. Jan 18	25	1	2	NA	0	NA	0	NA	NA	40
620	77	2	Seita daranga	31. Jan 18	57	3	1	NA	1	NA	1	NA	NA	40
621	78	2	Seita daranga	31. Jan 18	27	1	1	NA	0	NA	1	NA	NA	40
622	79	2	Seita daranga	31. Jan 18	36	2	1	NA	1	NA	1	NA	NA	40
623	80	2	Seita daranga	31. Jan 18	20	1	1	NA	0	NA	1	NA	NA	40
624	81	2	Seita tarsou	31. Jan 18	42	2	1	NA	1	NA	0	NA	NA	41
625	82	2	Seita tarsou	31. Jan 18	55	3	1	NA	0	NA	1	NA	NA	41
626	83	2	Seita tarsou	31. Jan 18	43	2	1	NA	0	NA	1	NA	NA	41
627	84	2	Seita tarsou	31. Jan 18	50	3	1	NA	1	NA	1	NA	NA	41
628	85	2	Seita tarsou	31. Jan 18	55	3	1	NA	1	NA	0	NA	NA	41
629	86	2	Seita tarsou	31. Jan 18	60	3	1	NA	0	NA	1	NA	NA	41
630	87	2	Seita tarsou	31. Jan 18	35	2	1	NA	1	NA	1	NA	NA	41
631	88	2	Seita tarsou	31. Jan 18	46	3	1	NA	0	NA	1	NA	NA	41
632	89	2	Seita tarsou	31. Jan 18	58	3	1	NA	1	NA	1	NA	NA	41
633	90	2	Seita tarsou	31. Jan 18	87	4	1	NA	1	NA	1	NA	NA	41
634	91	2	seita tarsou	31. Jan 18	60	3	2	NA	0	NA	0	NA	NA	41
635	92	2	Seita tarsou	31. Jan 18	35	2	2	NA	0	NA	1	NA	NA	41
636	93	2	Seita tarsou	31. Jan 18	40	2	2	NA	0	NA	1	NA	NA	41
637	94	2	Seita tarsou	31. Jan 18	50	3	1	NA	0	NA	1	NA	NA	41
638	95	2	Seita tarsou	31. Jan 18	28	1	2	NA	0	NA	1	NA	NA	41
639	96	2	Seita tarsou	31. Jan 18	75	4	1	NA	0	NA	1	NA	NA	41
640	97	2	Seita tarsou	31. Jan 18	35	2	1	NA	0	NA	0	NA	NA	41
641	98	2	Seita tarsou	31. Jan 18	45	2	2	NA	0	NA	0	NA	NA	41
642	99	2	Seita tarsou	31. Jan 18	50	3	2	NA	1	NA	1	NA	NA	41
643	100	2	Seita tarsou	31. Jan 18	36	2	1	NA	1	NA	0	NA	NA	41
644	101	2	Maksaba	31. Jan 18	43	2	1	NA	0	NA	1	NA	NA	29
645	102	2	Maksaba	31. Jan 18	46	3	1	NA	1	NA	1	NA	NA	29
646	103	2	Maksaba	31. Jan 18	58	3	1	NA	0	NA	1	NA	NA	29
647	104	2	Maksaba	31. Jan 18	40	2	1	NA	0	NA	0	NA	NA	29
648	105	2	Maksaba	31. Jan 18	73	4	1	NA	0	NA	1	NA	NA	29
649	106	2	Maksaba	31. Jan 18	80	4	1	NA	0	NA	1	NA	NA	29
650	107	2	Maksaba	31. Jan 18	90	4	1	NA	1	NA	1	NA	NA	29
651	108	2	Maksaba	31. Jan 18	60	3	1	NA	0	NA	1	NA	NA	29
652	109	2	Maksaba	31. Jan 18	48	3	1	NA	1	NA	1	NA	NA	29
653	110	2	Maksaba	31. Jan 18	45	2	1	NA	1	NA	1	NA	NA	29
654	111	2	Maksaba	31. Jan 18	80	4	1	NA	1	NA	1	NA	NA	29
655	112	2	Maksaba	31. Jan 18	100	4	1	NA	1	NA	1	NA	NA	29
656	113	2	Maksaba	31. Jan 18	80	4	1	NA	1	NA	1	NA	NA	29
657	114	2	Maksaba	31. Jan 18	100	4	1	NA	1	NA	1	NA	NA	29
658	115	2	Maksaba	31. Jan 18	80	4	1	NA	0	NA	1	NA	NA	29
659	116	2	Maksaba	31. Jan 18	50	3	1	NA	1	NA	1	NA	NA	29
660	117	2	Maksaba	31. Jan 18	38	2	1	NA	0	NA	1	NA	NA	29
661	118	2	Maksaba	31. Jan 18	50	3	1	NA	0	NA	1	NA	NA	29
662	119	2	Maksaba	31. Jan 18	80	4	1	NA	0	NA	1	NA	NA	29
663	120	2	Maksaba	31. Jan 18	60	3	1	NA	0	NA	1	NA	NA	29
664	121	2	Senitaye	31. Jan 18	35	2	1	NA	1	NA	1	NA	NA	42
665	122	2	Senitaye	31. Jan 18	50	3	1	NA	0	NA	1	NA	NA	42
666	123	2	Senitaye	31. Jan 18	50	3	1	NA	1	NA	1	NA	NA	42
667	124	2	Senitaye	31. Jan 18	50	3	1	NA	0	NA	1	NA	NA	42
668	125	2	Senitaye	31. Jan 18	45	2	1	NA	0	NA	1	NA	NA	42
669	126	2	Senitaye	31. Jan 18	40	2	1	NA	0	NA	1	NA	NA	42
670	127	2	Senitaye	31. Jan 18	40	2	1	NA	0	NA	1	NA	NA	42
671	128	2	Senitaye	31. Jan 18	25	1	1	NA	0	NA	1	NA	NA	42
672	129	2	Senitaye	31. Jan 18	20	1	1	NA	0	NA	1	NA	NA	42
673	130	2	Senitaye	31. Jan 18	28	1	1	NA	0	NA	1	NA	NA	42
674	131	2	Senetaye	31. Jan 18	20	1	1	NA	0	NA	1	NA	NA	42
675	132	2	Senitaye	31. Jan 18	30	1	1	NA	0	NA	1	NA	NA	42
676	133	2	Senitaye	31. Jan 18	35	2	1	NA	0	NA	1	NA	NA	42
677	134	2	Senitaye	31. Jan 18	48	3	1	NA	0	NA	1	NA	NA	42
678	135	2	Senitaye	31. Jan 18	27	1	1	NA	0	NA	1	NA	NA	42
679	136	2	Senitaye	31. Jan 18	48	3	1	NA	0	NA	1	NA	NA	42
680	137	2	Senitaye	31. Jan 18	35	2	2	NA	1	NA	1	NA	NA	42
681	138	2	Senitaye	31. Jan 18	42	2	1	NA	1	NA	1	NA	NA	42
682	139	2	Senitaye	31. Jan 18	22	1	1	NA	0	NA	1	NA	NA	42
683	140	2	Senitaye	31. Jan 18	27	1	1	NA	0	NA	NA	NA	NA	42
684	141	2	Baba Malik	01. Feb 18	40	2	1	NA	1	NA	1	NA	NA	3
685	142	2	Baba Malik	01. Feb 18	77	3	1	NA	0	NA	0	NA	NA	3
686	143	2	Baba Malik	01. Feb 18	77	3	1	NA	1	NA	1	NA	NA	3
687	144	2	Baba Malik	01. Feb 18	80	3	1	NA	1	NA	1	NA	NA	3
688	145	2	Bab Malik	01. Feb 18	38	2	1	NA	0	NA	1	NA	NA	3
689	146	2	Baba Malik	01. Feb 18	80	3	1	NA	1	NA	1	NA	NA	3
690	147	2	Baba Malik	01. Feb 18	60	3	1	NA	0	NA	1	NA	NA	3
691	148	2	Baba Malik	01. Feb 18	35	2	1	NA	0	NA	1	NA	NA	3
692	149	2	Baba Malik	01. Feb 18	38	2	1	NA	0	NA	1	NA	NA	3
693	150	2	Baba Malik	01. Feb 18	77	4	1	NA	1	NA	0	NA	NA	3
694	151	2	Baba Malik	01. Feb 18	41	2	1	NA	1	NA	1	NA	NA	3
695	152	2	Baba Malik	01. Feb 18	28	1	1	NA	0	NA	1	NA	NA	3
696	153	2	Baba Malik	01. Feb 18	48	3	1	NA	1	NA	1	NA	NA	3
697	160	2	Baba Malik	01. Feb 18	28	1	1	NA	0	NA	1	NA	NA	3
698	161	2	Tchaga ferick	01. Feb 18	60	3	1	NA	1	NA	1	NA	NA	45
699	162	2	Tchaga ferick	01. Feb 18	40	2	1	NA	0	NA	1	NA	NA	45
700	163	2	Tchaga ferick	01. Feb 18	50	3	1	NA	0	NA	1	NA	NA	45
701	164	2	Tchaga ferick	01. Feb 18	70	4	1	NA	1	NA	1	NA	NA	45
702	165	2	Tchaga ferick	01. Feb 18	48	2	1	NA	0	NA	1	NA	NA	45
703	166	2	Tchaga ferick	01. Feb 18	35	2	1	NA	0	NA	1	NA	NA	45
704	167	2	Tchaga ferick	01. Feb 18	35	2	1	NA	0	NA	1	NA	NA	45
705	168	2	Tchaga ferick	01. Feb 18	60	3	1	NA	0	NA	1	NA	NA	45
706	169	2	Tchaga ferick	01. Feb 18	40	2	1	NA	1	NA	1	NA	NA	45
707	170	2	Tchaga ferick	01. Feb 18	50	3	1	NA	1	NA	1	NA	NA	45
708	171	2	Tchaga ferick	01. Feb 18	37	2	1	NA	0	NA	1	NA	NA	45
709	172	2	Tchaga ferick	01. Feb 18	50	3	1	NA	1	NA	1	NA	NA	45
710	173	2	Tchaga ferick	01. Feb 18	50	3	1	NA	1	NA	1	NA	NA	45
711	174	2	Tchaga ferick	01. Feb 18	35	2	1	NA	1	NA	1	NA	NA	45
712	175	2	Tchaga ferick	01. Feb 18	45	2	1	NA	0	NA	1	NA	NA	45
713	176	2	Tchaga ferick	01. Feb 18	20	1	1	NA	0	NA	0	NA	NA	45
714	177	2	Tchaga ferick	01. Feb 18	30	1	1	NA	0	NA	0	NA	NA	45
715	178	2	Tchaga ferick	01. Feb 18	20	1	1	NA	0	NA	1	NA	NA	45
716	179	2	Tchaga ferick	01. Feb 18	19	1	1	NA	0	NA	1	NA	NA	45
717	180	2	Tchaga ferick	01. Feb 18	30	1	1	NA	0	NA	1	NA	NA	45
718	181	2	Azirega f	01. Feb 18	30	1	1	NA	0	NA	1	NA	NA	2
719	182	2	Azirega f	01. Feb 18	35	2	1	NA	0	NA	1	NA	NA	2
720	183	2	Azirega f	01. Feb 18	24	1	1	NA	0	NA	1	NA	NA	2
721	184	2	Azirega f	01. Feb 18	31	2	1	NA	0	NA	0	NA	NA	2
722	185	2	Azirega f	01. Feb 18	30	1	1	NA	0	NA	1	NA	NA	2
723	201	2	Galo	02. Feb 18	48	3	1	NA	1	NA	1	NA	NA	17
724	202	2	Galo	02. Feb 18	75	4	1	NA	0	NA	1	NA	NA	17
725	203	2	Galo	02. Feb 18	40	2	1	NA	1	NA	1	NA	NA	17
726	204	2	Galo	02. Feb 18	60	3	1	NA	0	NA	1	NA	NA	17
727	205	2	Galo	02. Feb 18	45	2	1	NA	0	NA	1	NA	NA	17
728	206	2	Galo	02. Feb 18	48	3	1	NA	1	NA	1	NA	NA	17
729	207	2	Galo	02. Feb 18	50	3	1	NA	0	NA	1	NA	NA	17
730	208	2	Galo	02. Feb 18	80	4	1	NA	1	NA	1	NA	NA	17
731	209	2	Galo	02. Feb 18	55	3	1	NA	1	NA	1	NA	NA	17
732	210	2	Galo	02. Feb 18	72	4	1	NA	0	NA	1	NA	NA	17
733	211	2	Galo	02. Feb 18	30	1	1	NA	0	NA	1	NA	NA	17
734	212	2	Galo	02. Feb 18	29	1	1	NA	0	NA	1	NA	NA	17
735	213	2	Galo	02. Feb 18	20	1	1	NA	0	NA	1	NA	NA	17
736	214	2	Galo	02. Feb 18	60	3	1	NA	0	NA	1	NA	NA	17
737	215	2	Galo	02. Feb 18	28	1	1	NA	1	NA	1	NA	NA	17
738	216	2	Galo	02. Feb 18	18	1	1	NA	0	NA	1	NA	NA	17
739	217	2	Galo	02. Feb 18	25	1	1	NA	1	NA	1	NA	NA	17
740	218	2	Galo	02. Feb 18	18	1	1	NA	0	NA	1	NA	NA	17
741	219	2	Galo	02. Feb 18	22	1	1	NA	0	NA	0	NA	NA	17
742	220	2	Galo	02. Feb 18	17	1	1	NA	0	NA	1	NA	NA	17
743	221	2	Angolo f	02. Feb 18	52	3	1	NA	1	NA	1	NA	NA	94
744	222	2	Angolo f	02. Feb 18	45	2	1	NA	0	NA	1	NA	NA	94
745	223	2	Angolo f	02. Feb 18	35	2	1	NA	0	NA	1	NA	NA	94
746	224	2	Angolo f	02. Feb 18	60	3	1	NA	1	NA	1	NA	NA	94
747	225	2	Angolo f	02. Feb 18	45	2	1	NA	1	NA	0	NA	NA	94
748	226	2	Angolo f	02. Feb 18	26	1	1	NA	0	NA	1	NA	NA	94
749	227	2	Angolo f	02. Feb 18	37	2	1	NA	1	NA	1	NA	NA	94
750	228	2	Angolo f	02. Feb 18	80	4	1	NA	0	NA	0	NA	NA	94
751	229	2	Angolo f	02. Feb 18	70	4	1	NA	1	NA	0	NA	NA	94
752	230	2	Angolo f	02. Feb 18	48	3	1	NA	0	NA	1	NA	NA	94
753	231	2	Angolo f	02. Feb 18	35	2	1	NA	1	NA	1	NA	NA	94
754	232	2	Angolo f	02. Feb 18	80	4	1	NA	0	NA	1	NA	NA	94
755	233	2	Angolo f	02. Feb 18	40	2	1	NA	1	NA	0	NA	NA	94
756	234	2	Angolo f	02. Feb 18	40	2	1	NA	0	NA	1	NA	NA	94
757	235	2	Angolo f	02. Feb 18	60	3	1	NA	0	NA	0	NA	NA	94
758	236	2	Angolo f	02. Feb 18	30	1	1	NA	1	NA	1	NA	NA	94
759	237	2	Angolo f	02. Feb 18	34	2	1	NA	0	NA	1	NA	NA	94
760	238	2	Angolo f	02. Feb 18	18	1	1	NA	0	NA	0	NA	NA	94
761	239	2	Angolo f	02. Feb 18	17	1	1	NA	0	NA	1	NA	NA	94
762	240	2	Angolo f	02. Feb 18	20	1	1	NA	1	NA	1	NA	NA	94
763	241	2	Teket�	03. Feb 18	30	4	1	NA	0	NA	1	NA	NA	46
764	242	2	Teket�	03. Feb 18	60	3	1	NA	1	NA	0	NA	NA	46
765	243	2	Teket�	03. Feb 18	18	1	1	NA	0	NA	1	NA	NA	46
766	244	2	Teket�	03. Feb 18	28	1	1	NA	0	NA	1	NA	NA	46
767	245	2	Teket�	03. Feb 18	40	2	1	NA	1	NA	1	NA	NA	46
768	246	2	Teket�	03. Feb 18	20	1	1	NA	0	NA	0	NA	NA	46
769	247	2	Teket�	03. Feb 18	58	3	1	NA	0	NA	1	NA	NA	46
770	248	2	Teket�	03-Dec-18	65	4	1	NA	1	NA	1	NA	NA	46
771	249	2	Teket�	03. Feb 18	30	1	1	NA	1	NA	1	NA	NA	46
772	250	2	Teket�	03. Feb 18	45	2	1	NA	1	NA	1	NA	NA	46
773	251	2	Teket�	03. Feb 18	60	3	1	NA	0	NA	0	NA	NA	46
774	252	2	Teket�	03. Feb 18	40	2	1	NA	0	NA	1	NA	NA	46
775	253	2	Teket�	03. Feb 18	40	2	1	NA	1	NA	1	NA	NA	46
776	254	2	Teket�	03. Feb 18	25	1	1	NA	1	NA	1	NA	NA	46
777	255	2	Teket�	03. Feb 18	30	1	1	NA	1	NA	1	NA	NA	46
778	256	2	Teket�	03. Feb 18	70	4	1	NA	1	NA	1	NA	NA	46
779	257	2	Teket�	03. Feb 18	30	1	1	NA	0	NA	0	NA	NA	46
780	258	2	Teket�	03. Feb 18	23	1	1	NA	0	NA	0	NA	NA	46
781	259	2	Teket�	03. Feb 18	25	1	1	NA	0	NA	1	NA	NA	46
782	260	2	Teket�	03. Feb 18	54	3	1	NA	1	NA	1	NA	NA	46
783	261	2	Teket�	03. Feb 18	32	2	1	NA	0	NA	0	NA	NA	46
784	262	2	Teket�	03. Feb 18	20	1	1	NA	0	NA	0	NA	NA	46
785	263	2	Teket�	03. Feb 18	30	1	2	NA	0	NA	0	NA	NA	46
786	264	2	Teket�	03. Feb 18	25	1	2	NA	0	NA	0	NA	NA	46
787	265	2	Teket�	03. Feb 18	30	1	2	NA	0	NA	0	NA	NA	46
788	266	2	Teket�	03. Feb 18	26	1	1	NA	0	NA	0	NA	NA	46
789	281	2	Sidi Mafi	03. Feb 18	55	3	1	NA	0	NA	0	NA	NA	43
790	282	2	Sdi Mafi	03. Feb 18	25	1	1	NA	1	NA	1	NA	NA	43
791	283	2	Sidi Mafi	03. Feb 18	42	2	1	NA	0	NA	0	1	NA	43
792	284	2	Sidi Mafi	03. Feb 18	80	4	1	NA	1	NA	0	1	NA	43
793	285	2	Sidi Mafi	03. Feb 18	37	2	1	NA	0	NA	0	NA	NA	43
794	286	2	Sidi Mafi	03. Feb 18	20	1	1	NA	0	NA	0	NA	NA	43
795	287	2	Sidi Mafi	03. Feb 18	60	3	1	NA	0	NA	0	NA	NA	43
796	288	2	Sidi Mafi	03. Feb 18	20	1	2	NA	0	NA	1	NA	NA	43
797	289	2	Sidi Mafi	03. Feb 18	25	1	2	NA	0	NA	1	NA	NA	43
798	290	2	Sidi Mafi	03. Feb 18	30	1	2	NA	0	NA	0	NA	NA	43
799	291	2	Sidi Mafi	03. Feb 18	30	1	2	NA	0	NA	1	NA	NA	43
800	292	2	Sidi Mafi	03. Feb 18	22	1	1	NA	0	NA	1	NA	NA	43
801	293	2	Sidi Mafi	03. Feb 18	70	4	2	NA	0	NA	1	NA	NA	43
802	294	2	Sidi Mafi	03. Feb 18	18	1	1	NA	1	NA	0	NA	NA	43
803	295	2	Sidi Mafi	03. Feb 18	25	1	2	NA	0	NA	0	NA	NA	43
804	296	2	Sidi Mafi	03. Feb 18	48	3	1	NA	0	NA	1	NA	NA	43
805	297	2	Sidi Mafi	03. Feb 18	25	1	1	NA	0	NA	0	NA	NA	43
806	298	2	Sidi Mafi	03. Feb 18	22	1	1	NA	0	NA	1	NA	NA	43
807	299	2	Sidi Mafi	03. Feb 18	20	1	2	NA	0	NA	0	NA	NA	43
808	300	2	Sidi Madi	03. Feb 18	60	3	2	NA	0	NA	0	NA	NA	43
809	301	2	Abourda	03. Feb 18	55	3	1	NA	1	NA	1	NA	NA	1
810	302	2	Abourda	03. Feb 18	38	2	1	NA	1	NA	1	NA	NA	1
811	303	2	Abourda	03. Feb 18	67	4	1	NA	0	NA	1	NA	NA	1
812	304	2	Abourda	03. Feb 18	80	4	1	NA	0	NA	1	NA	NA	1
813	305	2	Abourda	03. Feb 18	72	4	1	NA	0	NA	1	NA	NA	1
814	306	2	Abourda	03. Feb 18	31	2	1	NA	0	NA	1	NA	NA	1
815	307	2	Abourda	03. Feb 18	48	3	1	NA	0	NA	0	NA	NA	1
816	308	2	Abourda	03. Feb 18	41	2	1	NA	0	NA	1	NA	NA	1
817	309	2	Abourda	03. Feb 18	40	2	1	NA	1	NA	1	NA	NA	1
818	310	2	Abourda	03. Feb 18	73	4	1	NA	1	NA	1	NA	NA	1
819	311	2	Abourda	03. Feb 18	70	4	1	NA	0	NA	1	NA	NA	1
820	312	2	Abourda	03. Feb 18	38	2	1	NA	0	NA	1	NA	NA	1
821	313	2	Abourda	03. Feb 18	20	1	1	NA	0	NA	1	NA	NA	1
822	314	2	Abourda	03. Feb 18	40	2	1	NA	1	NA	1	NA	NA	1
823	315	2	Abourda	03. Feb 18	45	2	1	NA	0	NA	1	NA	NA	1
824	316	2	Abourda	03. Feb 18	30	1	1	NA	0	NA	1	NA	NA	1
825	317	2	Abourda	03. Feb 18	40	2	1	NA	1	NA	1	NA	NA	1
826	318	2	Abourda	03. Feb 18	55	2	1	NA	0	NA	0	NA	NA	1
827	319	2	Abourda	03. Feb 18	56	3	1	NA	0	NA	1	NA	NA	1
828	320	2	Abourda	03. Feb 18	60	3	1	NA	0	NA	1	NA	NA	1
829	321	2	Doubounoro	04. Feb 18	24	1	1	NA	0	NA	1	NA	NA	14
830	322	2	Doubounoro	04. Feb 18	50	3	1	NA	0	NA	1	NA	NA	14
831	323	2	Doubounoro	04. Feb 18	45	2	1	NA	1	NA	1	NA	NA	14
832	324	2	Doubounoro	04. Feb 18	24	1	1	NA	1	NA	1	NA	NA	14
833	325	2	Doubounoro	04. Feb 18	30	1	1	NA	1	NA	1	NA	NA	14
834	326	2	Doubounoro	04. Feb 18	28	1	2	NA	0	NA	1	NA	NA	14
835	327	2	Doubounoro	04. Feb 18	50	3	2	NA	0	NA	1	NA	NA	14
836	328	2	Doubounoro	04. Feb 18	42	2	1	NA	0	NA	1	NA	NA	14
837	329	2	Doubounoro	04. Feb 18	73	4	1	NA	0	NA	1	NA	NA	14
838	330	2	Doubounoro	04. Feb 18	46	3	1	NA	1	NA	1	NA	NA	14
839	331	2	Doubounoro	04. Feb 18	20	1	2	NA	1	NA	1	NA	NA	14
840	332	2	Doubounoro	04. Feb 18	40	2	1	NA	0	NA	1	NA	NA	14
841	333	2	Doubounoro	04. Feb 18	40	2	2	NA	0	NA	1	NA	NA	14
842	334	2	Doubounoro	04. Feb 18	20	1	2	NA	0	NA	1	NA	NA	14
843	335	2	Doubounoro	04. Feb 18	25	1	2	NA	0	NA	0	NA	NA	14
844	341	2	Farhana	04. Feb 18	60	3	1	NA	1	NA	1	NA	NA	15
845	342	2	Farhana	04. Feb 18	80	4	1	NA	1	NA	1	NA	NA	15
846	343	2	Farhana	04. Feb 18	50	3	2	NA	0	NA	1	NA	NA	15
847	344	2	Farhana	04. Feb 18	60	3	1	NA	0	NA	1	NA	NA	15
848	345	2	Farhana	04. Feb 18	65	4	1	NA	1	NA	1	NA	NA	15
849	346	2	Farhana	04. Feb 18	28	1	1	NA	0	NA	1	NA	NA	15
850	347	2	Farhana	04. Feb 18	20	1	1	NA	0	NA	1	NA	NA	15
851	348	2	Farhana	04. Feb 18	22	1	2	NA	1	NA	1	NA	NA	15
852	349	2	Farhana	04. Feb 18	48	3	1	NA	1	NA	1	NA	NA	15
853	350	2	Farhana	04. Feb 18	48	3	1	NA	1	NA	1	NA	NA	15
854	351	2	Farhana	04. Feb 18	45	2	1	NA	1	NA	1	NA	NA	15
855	352	2	Farhana	04. Feb 18	30	1	1	NA	0	NA	1	NA	NA	15
856	353	2	Farhana	04. Feb 18	35	2	1	NA	0	NA	0	NA	NA	15
857	354	2	Farhana	04. Feb 18	30	1	1	NA	0	NA	1	NA	NA	15
858	355	2	Farhana	04. Feb 18	40	2	1	NA	1	NA	1	NA	NA	15
859	356	2	Farhana	04. Feb 18	30	1	1	NA	0	NA	1	NA	NA	15
860	357	2	Farhana	04. Feb 18	50	3	2	NA	0	NA	1	NA	NA	15
861	358	2	Farhana	04. Feb 18	47	3	2	NA	0	NA	1	NA	NA	15
862	359	2	Farhana	04. Feb 18	60	3	1	NA	0	NA	1	NA	NA	15
863	360	2	Farhana	04. Feb 18	30	2	1	NA	0	NA	0	NA	NA	15
864	361	2	Maroubo	04. Feb 18	35	2	1	NA	0	NA	1	NA	NA	31
865	362	2	Maroubo	01. Apr 18	18	1	1	NA	1	NA	1	NA	NA	31
866	363	2	Maroubo	04. Feb 18	25	1	1	NA	0	NA	1	NA	NA	31
867	364	2	Maroubo	04. Feb 18	23	1	1	NA	0	NA	0	NA	NA	31
868	365	2	Maroubo	04. Feb 18	20	1	1	NA	0	NA	1	NA	NA	31
869	366	2	Maroubo	04. Feb 18	18	1	1	NA	0	NA	0	NA	NA	31
870	367	2	Maroubo	04. Feb 18	38	2	1	NA	0	NA	0	NA	NA	31
871	368	2	Maroubo	04. Feb 18	20	1	1	NA	1	NA	1	NA	NA	31
872	369	2	Maroubo	04. Feb 18	19	1	1	NA	0	NA	0	NA	NA	31
873	370	2	Maroubo	04. Feb 18	45	1	1	NA	0	NA	0	NA	NA	31
874	371	2	Maroubo	04. Feb 18	22	1	1	NA	0	NA	1	NA	NA	31
875	381	2	Garia f	04. Feb 18	54	3	1	NA	0	NA	1	NA	NA	18
876	382	2	Garia f	04. Feb 18	37	2	1	NA	0	NA	1	NA	NA	18
877	383	2	Garia f	04. Feb 18	45	2	1	NA	0	NA	1	NA	NA	18
878	384	2	Garia f	04. Feb 18	32	2	1	NA	0	NA	1	NA	NA	18
879	385	2	Garia f	04. Feb 18	50	3	1	NA	0	NA	1	NA	NA	18
880	386	2	Garia f	04. Feb 18	30	1	1	NA	0	NA	1	NA	NA	18
881	387	2	Garia f	04. Feb 18	28	1	1	NA	0	NA	0	NA	NA	18
882	388	2	Garia f	04. Feb 18	32	2	1	NA	0	NA	0	NA	NA	18
883	389	2	Garia f	04. Feb 18	28	1	1	NA	0	NA	1	NA	NA	18
884	390	2	Garia f	04. Feb 18	30	1	1	NA	0	NA	1	NA	NA	18
885	391	2	Garia f	04. Feb 18	33	2	1	NA	0	NA	1	NA	NA	18
886	392	2	Garia f	04. Feb 18	40	2	1	NA	0	NA	1	NA	NA	18
887	393	2	Garia f	04. Feb 18	18	1	1	NA	0	NA	1	NA	NA	18
888	394	2	Garia f	04. Feb 18	17	1	1	NA	0	NA	1	NA	NA	18
889	395	2	Garia f	04. Feb 18	18	1	1	NA	0	NA	1	NA	NA	18
890	396	2	Garia f	04. Feb 18	20	1	1	NA	0	NA	1	NA	NA	18
891	397	2	Garia f	04. Feb 18	20	1	1	NA	0	NA	1	NA	NA	18
892	398	2	Garia f	04. Feb 18	21	1	1	NA	0	NA	1	NA	NA	18
893	399	2	Garia f	04. Feb 18	38	2	1	NA	0	NA	1	NA	NA	18
894	400	2	Garia f	04. Feb 18	32	2	1	NA	1	NA	1	NA	NA	18
895	401	2	Maguetti	05. Feb 18	65	4	1	NA	0	NA	0	NA	NA	22
896	402	2	Maguetti	05. Feb 18	54	3	1	NA	0	NA	1	NA	NA	22
897	403	2	Maguetti	05. Feb 18	27	1	1	NA	0	NA	1	NA	NA	22
898	404	2	Maguetti	05. Feb 18	35	2	1	NA	0	NA	1	NA	NA	22
899	405	2	Maguetti	05. Feb 18	26	1	1	NA	1	NA	1	NA	NA	22
900	406	2	Maguetti	05. Feb 18	22	1	1	NA	0	NA	1	NA	NA	22
901	407	2	Maguetti	05. Feb 18	20	1	1	NA	0	NA	1	NA	NA	22
902	408	2	Maguetti	05. Feb 18	20	1	1	NA	0	NA	NA	NA	NA	22
903	409	2	Maguetti	05. Feb 18	20	1	1	NA	0	NA	0	NA	NA	22
904	410	2	Maguetti	05. Feb 18	18	1	1	NA	1	NA	1	NA	NA	22
905	411	2	Maguetti	05. Feb 18	20	1	1	NA	0	NA	1	NA	NA	22
906	412	2	Maguetti	05. Feb 18	35	2	1	NA	1	NA	1	NA	NA	22
907	421	2	Djoubak	05. Feb 18	68	4	1	NA	0	NA	1	NA	NA	13
908	422	2	Djoubak	05. Feb 18	60	3	1	NA	0	NA	0	NA	NA	13
909	423	2	Djoubak	05. Feb 18	64	4	1	NA	0	NA	1	NA	NA	13
910	424	2	Djoubak	05. Feb 18	71	4	1	NA	0	NA	1	NA	NA	13
911	425	2	Djoubak	05. Feb 18	80	4	1	NA	0	NA	0	NA	NA	13
912	426	2	Djoubak	05. Feb 18	40	2	1	NA	0	NA	1	NA	NA	13
913	427	2	Djoubak	05. Feb 18	18	1	1	NA	0	NA	1	NA	NA	13
914	428	2	Djoubak	05. Feb 18	30	1	1	NA	0	NA	1	NA	NA	13
915	429	2	Djoubak	05. Feb 18	60	3	1	NA	0	NA	1	NA	NA	13
916	430	2	Djoubak	05. Feb 18	70	4	1	NA	0	NA	0	NA	NA	13
917	431	2	Djoubak	05. Feb 18	22	1	1	NA	1	NA	1	NA	NA	13
918	432	2	Djoubak	05. Feb 18	24	1	1	NA	0	NA	1	NA	NA	13
919	433	2	Djoubak	05. Feb 18	50	3	1	NA	0	NA	1	NA	NA	13
920	434	2	Djoubak	05. Feb 18	20	1	1	NA	0	NA	1	NA	NA	13
921	435	2	Djoubak	05. Feb 18	40	2	1	NA	1	NA	1	NA	NA	13
922	436	2	Djoubak	05. Feb 18	30	1	1	NA	0	NA	1	NA	NA	13
923	437	2	Djoubak	05. Feb 18	35	2	1	NA	0	NA	1	NA	NA	13
924	438	2	Djoubak	05. Feb 18	45	2	1	NA	0	NA	1	NA	NA	13
925	439	2	Djoubak	05. Feb 18	25	1	1	NA	1	NA	1	NA	NA	13
926	440	2	Djoubak	05. Feb 18	25	1	1	NA	0	NA	0	NA	NA	13
927	441	2	Bimanga	05. Feb 18	41	2	1	NA	1	NA	0	NA	NA	7
928	442	2	Bimanga	05. Feb 18	35	2	1	NA	1	NA	1	NA	NA	7
929	443	2	Bimanga	05. Feb 18	48	3	1	NA	0	NA	1	NA	NA	7
930	444	2	Bimanga	05. Feb 18	43	2	1	NA	1	NA	1	NA	NA	7
931	445	2	Bimanga	05. Feb 18	60	3	1	NA	0	NA	1	NA	NA	7
932	446	2	Bimanga	05. Feb 18	50	3	1	NA	0	NA	1	NA	NA	7
933	447	2	Bimanga	05. Feb 18	55	3	1	NA	1	NA	1	NA	NA	7
934	448	2	Bimanga	05. Feb 18	50	3	1	NA	1	NA	1	NA	NA	7
935	449	2	Bimanga	05. Feb 18	40	2	1	NA	0	NA	1	NA	NA	7
936	450	2	Bimanga	05. Feb 18	40	2	1	NA	1	NA	1	NA	NA	7
937	451	2	Bimanga	05. Feb 18	23	1	1	NA	1	NA	1	NA	NA	7
938	452	2	Bimanga	05. Feb 18	43	2	1	NA	1	NA	1	NA	NA	7
939	453	2	Bimanga	05. Feb 18	52	3	1	NA	1	NA	0	NA	NA	7
940	454	2	Bimanga	05. Feb 18	25	1	1	NA	0	NA	1	NA	NA	7
941	455	2	Bimanga	05. Feb 18	46	3	1	NA	1	NA	1	NA	NA	7
942	456	2	Bimanga	05. Feb 18	20	1	1	NA	0	NA	0	NA	NA	7
943	457	2	Bimanga	05. Feb 18	30	1	1	NA	0	NA	1	NA	NA	7
944	458	2	Bimanga	05. Feb 18	32	2	1	NA	1	NA	0	NA	NA	7
945	459	2	Bimanga	05. Feb 18	30	1	1	NA	1	NA	1	NA	NA	7
946	460	2	Bimanga	05. Feb 18	65	4	1	NA	0	NA	1	NA	NA	7
947	461	2	Amdjamena B	06. Feb 18	57	3	1	NA	0	NA	1	NA	NA	92
948	462	2	Amdjamena B	06. Feb 18	26	1	1	NA	0	NA	0	NA	NA	92
949	463	2	Amdjamena B	06. Feb 18	28	1	1	NA	0	NA	1	NA	NA	92
950	464	2	Amdjamena B	06. Feb 18	75	4	1	NA	0	NA	1	NA	NA	92
951	465	2	Amdjamena B	06. Feb 18	48	3	1	NA	0	NA	1	NA	NA	92
952	466	2	Amdjamena B	06. Feb 18	48	3	1	NA	1	NA	1	NA	NA	92
953	467	2	Amdjamena B	06. Feb 18	34	2	1	NA	1	NA	1	NA	NA	92
954	468	2	Amdjamena B	06. Feb 18	44	2	1	NA	0	NA	1	NA	NA	92
955	469	2	Amdjamena B	06. Feb 18	50	3	1	NA	1	NA	1	NA	NA	92
956	470	2	Amdjamena B	06. Feb 18	40	2	1	NA	1	NA	1	NA	NA	92
957	471	2	Amdjamena B	06. Feb 18	42	2	1	NA	1	NA	1	NA	NA	92
958	472	2	Amdjamena B	06. Feb 18	45	2	1	NA	1	NA	1	NA	NA	92
959	473	2	Amdjamena B	06. Feb 18	38	2	2	NA	1	NA	1	NA	NA	92
960	474	2	Amdjamena B	06. Feb 18	25	1	1	NA	0	NA	0	NA	NA	92
961	475	2	Amdjamena B	06. Feb 18	22	1	1	NA	0	NA	1	NA	NA	92
962	476	2	Amdjamena B	06. Feb 18	30	1	1	NA	1	NA	1	NA	NA	92
963	477	2	Amdjamena B	06. Feb 18	25	1	1	NA	0	NA	1	NA	NA	92
964	478	2	Amdjamena B	06. Feb 18	26	1	1	NA	1	NA	0	NA	NA	92
965	479	2	Amdjamena B	06. Feb 18	21	1	1	NA	0	NA	0	NA	NA	92
966	480	2	Amdjamena B	06. Feb 18	50	3	1	NA	1	NA	1	NA	NA	92
