# Supplementary material for: Seroprevalence and associated risk factors of brucellosis, Rift Valley fever and Q fever among settled and mobile agro-pastoralist communities and their livestock in Chad
Source: PLoS Negl Trop Dis. 2023 Jun 23;17(6):e0011395. doi: 10.1371/journal.pntd.0011395 (PMC10351688; doi:10.1371/journal.pntd.0011395)
Supplement: S1 Data — (ZIP) [file pntd.0011395.s015.zip › Supporting_Data_4_human_updated.csv]

n	num	Region	Village_Zone	Date_Collecte	Age	Tranch_age	Sexe	Maladie_diag	Resultat_FVR	Resul_FQ	Resul_Bruc_RB	num2	Region2	Village_Zone2	Date_Collecte2	Age2	Tranch_age2	Sexe2	Resultat_FVR2	Resul_FQ2	Resul_Bruc_RB2	Resul_Bruc_RB_2eme
1	1	1	Danamadji V	16/Jan/18	40	2	1	4	1	0	1	1	1	Danamadji V	16/01/2018	40	2	1	1	0	1	0
2	2	1	Danamadji V	16/Jan/18	45	2	1	4	0	1	1	2	1	Danamadji V	16/01/2018	45	2	1	0	1	1	0
3	3	1	Danamadji V	16/Jan/18	33	2	1	4	0	1	1	3	1	Danamadji V	16/01/2018	33	2	1	0	1	1	0
4	4	1	Danamadji V	16/Jan/18	27	1	1	4	0	0	1	4	1	Danamadji V	16/01/2018	27	1	1	0	0	1	0
5	5	1	Danamadji V	16/Jan/18	40	2	1	4	0	1	0	5	1	Danamadji V	16/01/2018	40	2	1	0	1	0	0
6	6	1	Danamadji V	16/Jan/18	78	4	1	4	0	1	1	6	1	Danamadji V	16/01/2018	78	4	1	0	1	1	0
7	7	1	Danamadji V	16/Jan/18	19	1	1	4	0	0	0	7	1	Danamadji V	16/01/2018	19	1	1	0	0	0	0
8	8	1	Danamadji V	16/Jan/18	70	4	1	4	1	0	1	8	1	Danamadji V	16/01/2018	70	4	1	1	0	1	0
9	9	1	Danamadji V	16/Jan/18	20	1	1	4	0	1	1	9	1	Danamadji V	16/01/2018	20	1	1	0	1	1	0
10	10	1	Danamadi V	16/Jan/18	54	3	1	4	1	1	0	10	1	Danamadi V	16/01/2018	54	3	1	1	1	0	0
11	11	1	Danamadji V	16/Jan/18	30	1	1	4	0	1	1	11	1	Danamadji V	16/01/2018	30	1	1	0	1	1	0
12	12	1	Danamadji V	16/Jan/18	21	1	2	4	0	1	0	12	1	Danamadji V	16/01/2018	21	1	2	0	1	0	0
13	13	1	Danamadji V	16/Jan/18	16	1	2	4	0	1	0	13	1	Danamadji V	16/01/2018	16	1	2	0	1	0	0
14	14	1	Danamadji V	16/Jan/18	27	1	1	4	1	1	1	14	1	Danamadji V	16/01/2018	27	1	1	1	1	1	0
15	15	1	Danamadji V	16/Jan/18	19	1	1	4	0	0	1	15	1	Danamadji V	16/01/2018	19	1	1	0	0	1	0
16	16	1	Danamadji V	16/Jan/18	39	2	2	4	1	1	1	16	1	Danamadji V	16/01/2018	39	2	2	1	1	1	0
17	17	1	Danamadji V	16/Jan/18	35	2	2	4	0	1	0	17	1	Danamadji V	16/01/2018	35	2	2	0	1	0	0
18	18	1	Danamadji v	16/Jan/18	30	1	2	4	0	1	1	18	1	Danamadji v	16/01/2018	30	1	2	0	1	1	0
19	19	1	Danamadji V	16/Jan/18	36	2	2	4	1	1	1	19	1	Danamadji V	16/01/2018	36	2	2	1	1	1	0
20	20	1	Danamadji V	16/Jan/18	26	1	1	4	0	1	0	20	1	Danamadji V	16/01/2018	26	1	1	0	1	0	0
21	21	1	Maindou	16/Jan/18	22	1	1	4	1	0	0	21	1	Maindou	16/01/2018	22	1	1	1	0	0	0
22	22	1	Maindou	16/Jan/18	42	2	2	4	0	1	1	22	1	Maindou	16/01/2018	42	2	2	0	1	1	0
23	23	1	Maindou	16/Jan/18	34	2	2	4	0	1	1	23	1	Maindou	16/01/2018	34	2	2	0	1	1	0
24	24	1	Maindou	16/Jan/18	30	1	2	4	1	0	1	24	1	Maindou	16/01/2018	30	1	2	1	0	1	0
25	25	1	Maindou	16/Jan/18	23	1	2	4	1	1	1	25	1	Maindou	16/01/2018	23	1	2	1	1	1	0
26	26	1	Maindou	16/Jan/18	58	2	1	4	1	1	1	26	1	Maindou	16/01/2018	58	2	1	1	1	1	0
27	27	1	Maindou	16/Jan/18	40	2	2	4	0	0	0	27	1	Maindou	16/01/2018	40	2	2	0	0	0	0
28	28	1	Maiindou	16/Jan/18	39	2	1	4	0	1	0	28	1	Maiindou	16/01/2018	39	2	1	0	1	0	0
29	29	1	Maiindou	16/Jan/18	40	2	2	4	1	1	1	29	1	Maiindou	16/01/2018	40	2	2	1	1	1	0
30	30	1	Maiindou	16/Jan/18	18	1	2	4	0	1	0	30	1	Maiindou	16/01/2018	18	1	2	0	1	0	0
31	31	1	Maiindou	16/Jan/18	22	1	2	4	1	0	1	31	1	Maiindou	16/01/2018	22	1	2	1	0	1	0
32	32	1	Maiindou	16/Jan/18	40	2	1	4	1	1	1	32	1	Maiindou	16/01/2018	40	2	1	1	2	1	0
33	33	1	Maiindou	16/Jan/18	19	1	1	4	0	0	1	33	1	Maiindou	16/01/2018	19	1	1	0	0	1	0
34	34	1	Maiindou	16/Jan/18	41	2	1	4	1	1	1	34	1	Maiindou	16/01/2018	41	2	1	1	1	1	0
35	35	1	Maiindou	16/Jan/18	18	1	1	4	0	1	0	35	1	Maiindou	16/01/2018	18	1	1	0	1	0	0
36	36	1	Maiindou	16/Jan/18	29	1	1	4	0	1	0	36	1	Maiindou	16/01/2018	29	1	1	0	1	0	0
37	37	1	Maiindou	16/Jan/18	38	2	1	4	1	1	0	37	1	Maiindou	16/01/2018	38	2	1	1	1	0	0
38	38	1	Maiindou	16/Jan/18	28	1	2	4	0	1	1	38	1	Maiindou	16/01/2018	28	1	2	0	1	1	0
39	39	1	Maiindou	16/Jan/18	38	2	2	4	1	0	1	39	1	Maiindou	16/01/2018	38	2	2	1	0	1	0
40	40	1	Maiindou	16/Jan/18	38	2	1	4	1	1	0	40	1	Maiindou	16/01/2018	38	2	1	1	1	0	0
41	41	1	Bebongo	16/Jan/18	90	4	1	4	0	0	1	41	1	Bebongo	16/01/2018	90	4	1	0	0	1	0
42	42	1	Bebongo	16/Jan/18	30	1	2	4	0	1	0	42	1	Bebongo	16/01/2018	30	1	2	0	1	0	0
43	43	1	Bebongo	16/Jan/18	25	1	2	4	0	1	0	43	1	Bebongo	16/01/2018	25	1	2	0	1	0	0
44	44	1	Bebongo	16/Jan/18	40	2	2	4	0	1	0	44	1	Bebongo	16/01/2018	40	2	2	0	1	0	0
45	45	1	Bebongo	16/Jan/18	25	1	2	4	1	0	0	45	1	Bebongo	16/01/2018	25	1	2	1	0	0	0
46	46	1	Bebongo	16/Jan/18	20	1	1	4	0	1	0	46	1	Bebongo	16/01/2018	20	1	1	0	1	0	0
47	47	1	Bebongo	16/Jan/18	20	1	2	4	0	1	0	47	1	Bebongo	16/01/2018	20	1	2	0	1	0	0
48	48	1	Bebongo	16/Jan/18	25	1	1	4	1	1	1	48	1	Bebongo	16/01/2018	25	1	1	1	1	1	0
49	49	1	Bebongo	16/Jan/18	28	1	2	4	0	0	0	49	1	Bebongo	16/01/2018	28	1	2	0	0	0	0
50	50	1	Bebongo	16/Jan/18	20	1	2	4	0	1	0	50	1	Bebongo	16/01/2018	20	1	2	0	1	0	0
51	51	1	Bebongo	16/Jan/18	28	1	2	4	0	1	1	51	1	Bebongo	16/01/2018	28	1	2	0	1	1	0
52	52	1	Bebongo	16/Jan/18	26	1	1	4	0	1	1	52	1	Bebongo	16/01/2018	26	1	1	0	1	1	0
53	53	1	Bebongo	16/Jan/18	27	1	1	4	1	1	1	53	1	Bebongo	16/01/2018	27	1	1	1	1	1	0
54	54	1	Bebongo	16/Jan/18	17	1	1	4	0	1	0	54	1	Bebongo	16/01/2018	17	1	1	0	1	0	0
55	55	1	Bebongo	16/Jan/18	22	1	1	4	0	1	1	55	1	Bebongo	16/01/2018	22	1	1	0	1	1	0
56	56	1	Bebongo	16/Jan/18	32	2	1	4	0	1	0	56	1	Bebongo	16/01/2018	32	2	1	0	1	0	0
57	57	1	Bebongo	16/Jan/18	44	2	2	4	1	1	1	57	1	Bebongo	16/01/2018	44	2	2	1	1	1	0
58	58	1	Bebongo	16/Jan/18	18	1	2	4	0	1	0	58	1	Bebongo	16/01/2018	18	1	2	0	1	0	0
59	59	1	Bebongo	16/Jan/18	50	3	2	4	1	0	0	59	1	Bebongo	16/01/2018	50	3	2	1	0	0	0
60	60	1	Bebongo	16/Jan/18	38	2	1	4	0	1	1	60	1	Bebongo	16/01/2018	38	2	1	0	1	1	0
61	61	1	Guirmolo	17/Jan/18	22	1	1	4	0	1	0	61	1	Guirmolo	17/01/2018	22	1	1	0	1	0	0
62	62	1	Guirmolo	17/Jan/18	32	2	1	4	0	1	0	62	1	Guirmolo	17/01/2018	32	2	1	0	1	0	0
63	63	1	Guirmolo	17/Jan/18	44	2	1	4	0	0	1	63	1	Guirmolo	17/01/2018	44	2	1	0	0	1	0
64	64	1	Guirmolo	17/Jan/18	18	1	2	4	0	1	1	64	1	Guirmolo	17/01/2018	18	1	2	0	1	1	0
65	65	1	Guirmolo	17/Jan/18	50	3	2	4	0	0	1	65	1	Guirmolo	17/01/2018	50	3	2	0	0	1	0
66	66	1	Guirmolo	17/Jan/18	38	2	1	4	0	1	0	66	1	Guirmolo	17/01/2018	38	2	1	0	1	0	0
67	67	1	Guirmolo	17/Jan/18	35	2	2	4	0	1	0	67	1	Guirmolo	17/01/2018	35	2	2	0	1	0	0
68	68	1	Guirmolo	17/Jan/18	36	2	2	4	1	1	0	68	1	Guirmolo	17/01/2018	36	2	2	1	1	0	0
69	69	1	Guirmolo	17/Jan/18	17	1	2	4	0	0	0	69	1	Guirmolo	17/01/2018	17	1	2	0	0	0	0
70	70	1	Guirmolo	17/Jan/18	36	2	2	4	0	1	1	70	1	Guirmolo	17/01/2018	36	2	2	0	1	1	0
71	71	1	Guirmolo	17/Jan/18	20	2	2	4	0	1	0	71	1	Guirmolo	17/01/2018	20	2	2	0	1	0	0
72	72	1	Guirmolo	17/Jan/18	45	2	2	4	0	0	0	72	1	Guirmolo	17/01/2018	45	2	2	0	0	0	0
73	73	1	Guirmolo	17/Jan/18	25	1	2	4	0	0	0	73	1	Guirmolo	17/01/2018	25	1	2	0	0	0	0
74	74	1	Guirmolo	17/Jan/18	18	1	2	4	1	0	0	74	1	Guirmolo	17/01/2018	18	1	2	1	0	0	0
75	75	1	Guirmolo	17/Jan/18	70	4	2	4	0	1	1	75	1	Guirmolo	17/01/2018	70	4	2	0	1	1	0
76	76	1	Guirmolo	17/Jan/18	70	4	2	4	0	1	0	76	1	Guirmolo	17/01/2018	70	4	2	0	1	0	0
77	77	1	Guirmolo	17/Jan/18	25	1	2	4	0	1	1	77	1	Guirmolo	17/01/2018	25	1	2	0	1	1	0
78	78	1	Guirmolo	17/Jan/18	18	1	2	4	0	0	0	78	1	Guirmolo	17/01/2018	18	1	2	0	0	0	0
79	79	1	Guirmolo	17/Jan/18	40	2	1	4	0	0	0	79	1	Guirmolo	17/01/2018	40	2	1	0	0	0	0
80	80	1	Guirmolo	17/Jan/18	66	3	1	4	0	1	0	80	1	Guirmolo	17/01/2018	66	3	1	0	1	0	0
81	81	1	Sohongo	17/Jan/18	35	2	2	4	0	1	0	81	1	Sohongo	17/01/2018	35	2	2	0	1	0	0
82	82	1	Sohongo	17/Jan/18	46	3	1	4	0	1	1	82	1	Sohongo	17/01/2018	46	3	1	0	1	1	0
83	83	1	Sohongo	17/Jan/18	22	1	1	4	1	1	0	83	1	Sohongo	17/01/2018	22	1	1	1	1	0	0
84	84	1	Sohongo	17/Jan/18	54	3	1	4	0	1	1	84	1	Sohongo	17/01/2018	54	3	1	0	1	1	0
85	85	1	Sohongo	17/Jan/18	40	2	2	4	1	1	1	85	1	Sohongo	17/01/2018	40	2	2	1	1	1	0
86	86	1	Sohongo	17/Jan/18	53	3	1	4	0	0	1	86	1	Sohongo	17/01/2018	53	3	1	0	0	1	0
87	87	1	Sohongo	17/Jan/18	26	1	2	4	1	1	0	87	1	Sohongo	17/01/2018	26	1	2	1	1	0	0
88	88	1	Sohongo	17/Jan/18	37	2	2	4	0	1	1	88	1	Sohongo	17/01/2018	37	2	2	0	1	1	0
89	89	1	Sohongo	17/Jan/18	27	2	2	4	0	1	1	89	1	Sohongo	17/01/2018	27	2	2	0	1	1	0
90	90	1	Sohongo	17/Jan/18	60	3	2	4	0	0	1	90	1	Sohongo	17/01/2018	60	3	2	0	0	1	0
91	91	1	Sohongo	17/Jan/18	30	1	1	4	0	1	1	91	1	Sohongo	17/01/2018	30	1	1	0	1	1	0
92	92	1	Sohongo	17/Jan/18	45	2	1	4	0	1	0	92	1	Sohongo	17/01/2018	45	2	1	0	2	0	0
93	93	1	Sohongo	17/Jan/18	56	3	1	4	0	0	1	93	1	Sohongo	17/01/2018	56	3	1	0	0	1	0
94	94	1	Sohongo	17/Jan/18	45	2	1	4	0	1	1	94	1	Sohongo	17/01/2018	45	2	1	0	1	1	0
95	95	1	Sohongo	17/Jan/18	56	3	1	4	1	1	1	95	1	Sohongo	17/01/2018	56	3	1	1	1	1	0
96	96	1	Sohongo	17/Jan/18	45	2	1	4	0	1	0	96	1	Sohongo	17/01/2018	45	2	1	0	1	0	0
97	97	1	Sohongo	17/Jan/18	30	1	1	4	0	1	1	97	1	Sohongo	17/01/2018	30	1	1	0	1	1	0
98	98	1	Sohongo	17/Jan/18	43	2	1	4	1	1	0	98	1	Sohongo	17/01/2018	43	2	1	1	1	0	0
99	99	1	Sohongo	17/Jan/18	35	2	2	4	1	1	0	99	1	Sohongo	17/01/2018	35	2	2	1	1	0	0
100	100	1	Sohongo	17/Jan/18	50	3	1	4	0	1	0	100	1	Sohongo	17/01/2018	50	3	1	0	1	0	0
101	101	1	Gourourou	17/Jan/18	58	3	2	4	0	1	1	101	1	Gourourou	17/01/2018	58	3	2	0	1	1	0
102	102	1	Gourourou	17/Jan/18	50	3	2	4	0	0	1	102	1	Gourourou	17/01/2018	50	3	2	0	0	1	0
103	103	1	Gourourou	17/Jan/18	24	1	1	4	0	0	0	103	1	Gourourou	17/01/2018	24	1	1	0	0	0	0
104	104	1	Gourourou	17/Jan/18	64	4	1	4	1	1	1	104	1	Gourourou	17/01/2018	64	4	1	1	1	1	0
105	105	1	Gourourou	17/Jan/18	65	4	1	4	0	1	0	105	1	Gourourou	17/01/2018	65	4	1	0	1	0	0
106	106	1	Gourourou	17/Jan/18	37	2	1	4	0	1	1	106	1	Gourourou	17/01/2018	37	2	1	0	1	1	0
107	107	1	Gourourou	17/Jan/18	23	1	1	4	1	0	1	107	1	Gourourou	17/01/2018	23	1	1	1	0	1	0
108	108	1	Gourourou	17/Jan/18	29	1	1	4	0	1	1	108	1	Gourourou	17/01/2018	29	1	1	0	1	1	0
109	109	1	Gourourou	17/Jan/18	30	1	2	4	0	1	0	109	1	Gourourou	17/01/2018	30	1	2	0	1	0	0
110	110	1	Gourourou	17/Jan/18	50	3	1	4	0	1	1	110	1	Gourourou	17/01/2018	50	3	1	0	1	1	0
111	111	1	Gourourou	17/Jan/18	20	1	1	4	0	0	0	111	1	Gourourou	17/01/2018	20	1	1	0	0	0	0
112	112	1	Gourourou	17/Jan/18	25	2	2	4	1	1	1	112	1	Gourourou	17/01/2018	25	2	2	1	1	1	0
113	113	1	Gourourou	17/Jan/18	46	3	1	4	1	1	1	113	1	Gourourou	17/01/2018	46	3	1	1	1	1	0
114	114	1	Gourourou	17/Jan/18	44	2	1	4	0	1	1	114	1	Gourourou	17/01/2018	44	2	1	0	1	1	0
115	115	1	Gourourou	17/Jan/18	42	2	1	4	0	0	0	115	1	Gourourou	17/01/2018	42	2	1	0	0	0	0
116	116	1	Gourourou	17/Jan/18	37	1	1	4	0	1	0	116	1	Gourourou	17/01/2018	37	1	1	0	1	0	0
117	117	1	Gourourou	17/Jan/18	60	3	1	4	0	1	0	117	1	Gourourou	17/01/2018	60	3	1	0	1	0	0
118	118	1	Gourourou	17/Jan/18	45	2	1	4	0	1	1	118	1	Gourourou	17/01/2018	45	2	1	0	1	1	0
119	119	1	Gourourou	17/Jan/18	30	1	2	4	0	1	1	119	1	Gourourou	17/01/2018	30	1	2	0	1	1	0
120	120	1	Gourourou	17/Jan/18	25	1	2	4	0	1	0	120	1	Gourourou	17/01/2018	25	1	2	0	1	0	0
121	121	1	Maiimbaya	18/Jan/18	30	1	2	4	1	1	1	121	1	Maiimbaya	18/01/2018	30	1	2	1	1	1	0
122	122	1	Maiimbaya	18/Jan/18	20	1	2	4	1	1	0	122	1	Maiimbaya	18/01/2018	20	1	2	1	1	0	0
123	123	1	Maiimbaya	18/Jan/18	47	3	1	4	0	0	0	123	1	Maiimbaya	18/01/2018	47	3	1	0	0	0	0
124	124	1	Maiimbaya	18/Jan/18	25	1	1	4	0	1	1	124	1	Maiimbaya	18/01/2018	25	1	1	0	1	1	0
125	125	1	Maiimbaya	18/Jan/18	54	3	1	4	0	1	0	125	1	Maiimbaya	18/01/2018	54	3	1	0	1	0	0
126	126	1	Maiimbaya	18/Jan/18	44	2	2	4	0	0	0	126	1	Maiimbaya	18/01/2018	44	2	2	0	0	0	0
127	127	1	Maiimbaya	18/Jan/18	30	1	2	4	0	0	0	127	1	Maiimbaya	18/01/2018	30	1	2	0	0	0	0
128	128	1	Maiimbaya	18/Jan/18	80	1	2	4	1	1	1	128	1	Maiimbaya	18/01/2018	80	1	2	1	1	1	0
129	129	1	Maiimbaya	18/Jan/18	25	1	2	4	0	1	0	129	1	Maiimbaya	18/01/2018	25	1	2	0	1	0	0
130	130	1	Maiimbaya	18/Jan/18	40	2	1	4	0	1	1	130	1	Maiimbaya	18/01/2018	40	2	1	0	1	1	0
131	131	1	Maiimbaya	18/Jan/18	60	3	2	4	1	1	1	131	1	Maiimbaya	18/01/2018	60	3	2	1	1	1	0
132	132	1	Maiimbaya	18/Jan/18	55	3	1	4	1	1	1	132	1	Maiimbaya	18/01/2018	55	3	1	1	1	1	0
133	133	1	Maiimbaya	18/Jan/18	35	2	1	4	0	0	1	133	1	Maiimbaya	18/01/2018	35	2	1	0	0	1	0
134	134	1	Maiimbaya	18/Jan/18	20	1	1	4	0	1	1	134	1	Maiimbaya	18/01/2018	20	1	1	0	1	1	0
135	135	1	Maiimbaya	18/Jan/18	40	2	2	4	0	1	1	135	1	Maiimbaya	18/01/2018	40	2	2	0	1	1	0
136	136	1	Maiimbaya	18/Jan/18	37	2	2	4	0	1	0	136	1	Maiimbaya	18/01/2018	37	2	2	0	1	0	0
137	137	1	Maiimbaya	18/Jan/18	37	2	2	4	0	1	1	137	1	Maiimbaya	18/01/2018	37	2	2	0	1	1	0
138	138	1	Maiimbaya	18/Jan/18	34	2	1	4	0	0	1	138	1	Maiimbaya	18/01/2018	34	2	1	0	0	1	0
139	139	1	Maiimbaya	18/Jan/18	80	4	2	4	0	1	0	139	1	Maiimbaya	18/01/2018	80	4	2	0	1	0	0
140	140	1	Maiimbaya	18/Jan/18	35	2	2	4	0	1	1	140	1	Maiimbaya	18/01/2018	35	2	2	0	1	1	0
141	141	1	Nouma	18/Jan/18	32	2	1	4	0	1	1	141	1	Nouma	18/01/2018	32	2	1	0	1	1	0
142	142	1	Nouma	18/Jan/18	18	1	1	4	0	1	1	142	1	Nouma	18/01/2018	18	1	1	0	1	1	0
143	143	1	Nouma	18/Jan/18	30	1	2	4	0	1	1	143	1	Nouma	18/01/2018	30	1	2	0	1	1	0
144	144	1	Nouma	18/Jan/18	17	1	2	4	0	1	0	144	1	Nouma	18/01/2018	17	1	2	0	1	0	0
145	145	1	Nouma	18/Jan/18	17	1	2	4	0	1	0	145	1	Nouma	18/01/2018	17	1	2	0	1	0	0
146	146	1	Nouma	18/Jan/18	57	3	2	4	0	1	0	146	1	Nouma	18/01/2018	57	3	2	0	1	0	0
147	147	1	Nouma	18/Jan/18	18	1	1	4	0	1	0	147	1	Nouma	18/01/2018	18	1	1	0	1	0	0
148	148	1	Nouma	18/Jan/18	20	1	2	4	0	1	0	148	1	Nouma	18/01/2018	20	1	2	0	1	0	0
149	149	1	Nouma	18/Jan/18	23	1	2	4	0	1	0	149	1	Nouma	18/01/2018	23	1	2	0	1	0	0
150	150	1	Nouma	18/Jan/18	28	1	2	4	0	1	1	150	1	Nouma	18/01/2018	28	1	2	0	1	1	0
151	151	1	Nouma	18/Jan/18	30	1	2	4	0	0	1	151	1	Nouma	18/01/2018	30	1	2	0	0	1	0
152	152	1	Nouma	18/Jan/18	18	1	1	4	1	1	0	152	1	Nouma	18/01/2018	18	1	1	1	1	0	0
153	153	1	Nouma	18/Jan/18	48	3	2	4	0	1	1	153	1	Nouma	18/01/2018	48	3	2	0	1	1	0
154	154	1	Nouma	18/Jan/18	20	1	1	4	0	0	1	154	1	Nouma	18/01/2018	20	1	1	0	0	1	0
155	155	1	Nouma	18/Jan/18	36	2	2	4	0	1	0	155	1	Nouma	18/01/2018	36	2	2	0	1	0	0
156	156	1	Nouma	18/Jan/18	20	1	2	4	0	1	1	156	1	Nouma	18/01/2018	20	1	2	0	1	1	0
157	157	1	Nouma	18/Jan/18	27	1	2	4	0	1	0	157	1	Nouma	18/01/2018	27	1	2	0	1	0	0
158	158	1	Nouma	18/Jan/18	40	2	2	4	0	1	1	158	1	Nouma	18/01/2018	40	2	2	0	1	1	0
159	159	1	Nouma	18/Jan/18	40	2	2	4	0	1	1	159	1	Nouma	18/01/2018	40	2	2	0	1	1	0
160	160	1	Nouma	18/Jan/18	28	1	1	4	0	1	1	160	1	Nouma	18/01/2018	28	1	1	0	1	1	0
161	161	1	Moyo F	18/Jan/18	28	1	2	4	0	1	1	161	1	Moyo F	18/01/2018	28	1	2	0	1	1	0
162	162	1	Moyo F	18/Jan/18	28	1	2	4	0	1	1	162	1	Moyo F	18/01/2018	28	1	2	0	1	1	0
163	163	1	Moyo F	18/Jan/18	40	2	2	4	0	0	1	163	1	Moyo F	18/01/2018	40	2	2	0	0	1	0
164	164	1	Moyo F	18/Jan/18	35	2	2	4	0	1	0	164	1	Moyo F	18/01/2018	35	2	2	0	1	0	0
165	165	1	Moyo F	18/Jan/18	28	1	1	4	0	1	0	165	1	Moyo F	18/01/2018	28	1	1	0	1	0	0
166	166	1	Moyo F	18/Jan/18	42	2	2	4	1	1	1	166	1	Moyo F	18/01/2018	42	2	2	1	1	1	0
167	167	1	Moyo F	18/Jan/18	30	1	1	4	0	0	0	167	1	Moyo F	18/01/2018	30	1	1	0	0	0	0
168	168	1	Moyo F	18/Jan/18	25	1	2	4	0	1	1	168	1	Moyo F	18/01/2018	25	1	2	0	1	1	0
169	169	1	Moyo F	18/Jan/18	26	1	2	4	0	1	0	169	1	Moyo F	18/01/2018	26	1	2	0	1	0	0
170	170	1	Moyo F	18/Jan/18	44	2	1	4	1	1	0	170	1	Moyo F	18/01/2018	44	2	1	1	1	0	0
171	171	1	Moyo F	18/Jan/18	32	2	2	4	0	1	0	171	1	Moyo F	18/01/2018	32	2	2	0	1	0	0
172	172	1	Moyo F	18/Jan/18	45	2	1	4	0	1	1	172	1	Moyo F	18/01/2018	45	2	1	0	1	1	0
173	173	1	Moyo F	18/Jan/18	33	2	2	4	0	0	0	173	1	Moyo F	18/01/2018	33	2	2	0	0	0	0
174	174	1	Moyo F	18/Jan/18	45	2	1	4	0	1	1	174	1	Moyo F	18/01/2018	45	2	1	0	1	1	0
175	175	1	Moyo F	18/Jan/18	32	2	1	4	1	1	0	175	1	Moyo F	18/01/2018	32	2	1	1	1	0	0
176	176	1	Moyo F	18/Jan/18	32	2	2	4	0	1	1	176	1	Moyo F	18/01/2018	32	2	2	0	1	1
177	177	1	Moyo F	18/Jan/18	25	1	2	4	0	1	1	177	1	Moyo F	18/01/2018	25	1	2	0	1	1	0
178	178	1	Moyo F	18/Jan/18	71	3	2	4	0	0	0	178	1	Moyo F	18/01/2018	71	3	2	0	0	0	0
179	179	1	Moyo F	18/Jan/18	22	1	2	4	0	0	0	179	1	Moyo F	18/01/2018	22	1	2	0	0	0	0
180	180	1	Moyo F	18/Jan/18	27	1	1	4	0	0	0	180	1	Moyo F	18/01/2018	27	1	1	0	0	0	0
181	181	1	Paris sara	18/Jan/18	30	1	2	4	0	1	1	181	1	Paris sara	18/01/2018	30	1	2	0	1	1	0
182	182	1	Paris sara	18/Jan/18	29	1	1	4	0	0	0	182	1	Paris sara	18/01/2018	29	1	1	0	0	0	0
183	183	1	Paris sara	18/Jan/18	42	2	1	4	1	0	1	183	1	Paris sara	18/01/2018	42	2	1	1	0	1	0
184	184	1	Paris sara	18/Jan/18	20	1	2	4	0	0	0	184	1	Paris sara	18/01/2018	20	1	2	0	0	0	0
185	185	1	Paris sara	18/Jan/18	40	2	2	4	0	0	0	185	1	Paris sara	18/01/2018	40	2	2	0	0	0	0
186	186	1	Paris sara	18/Jan/18	70	4	1	4	0	0	0	186	1	Paris sara	18/01/2018	70	4	1	0	0	0	0
187	187	1	Paris sara	18/Jan/18	46	3	1	4	0	1	0	187	1	Paris sara	18/01/2018	46	3	1	0	1	0	0
188	188	1	Paris sara	18/Jan/18	28	1	1	4	0	0	0	188	1	Paris sara	18/01/2018	28	1	1	0	0	0	0
189	189	1	Paris sara	18/Jan/18	40	2	1	4	0	0	0	189	1	Paris sara	18/01/2018	40	2	1	0	0	0	0
190	190	1	Paris sara	18/Jan/18	30	1	1	4	0	0	1	190	1	Paris sara	18/01/2018	30	1	1	0	0	1	0
191	191	1	Paris sara	18/Jan/18	23	1	2	4	0	0	0	191	1	Paris sara	18/01/2018	23	1	2	0	0	0	0
192	192	1	Paris sara	18/Jan/18	43	2	1	4	0	1	1	192	1	Paris sara	18/01/2018	43	2	1	0	1	1	1
193	193	1	Paris sara	18/Jan/18	31	2	1	4	0	0	1	193	1	Paris sara	18/01/2018	31	2	1	0	0	1	0
194	194	1	Paris sara	18/Jan/18	48	3	1	4	0	0	0	194	1	Paris sara	18/01/2018	48	3	1	0	0	0	0
195	195	1	Paris sara	18/Jan/18	45	2	1	0	1	0	0	195	1	Paris sara	18/01/2018	45	2	1	1	0	0	0
196	196	1	Paris sara	18/Jan/18	41	2	1	4	0	0	1	196	1	Paris sara	18/01/2018	41	2	1	0	0	1	0
197	197	1	Paris sara	18/Jan/18	52	3	1	4	0	1	0	197	1	Paris sara	18/01/2018	52	3	1	0	1	0	0
198	198	1	Paris sara	18/Jan/18	46	3	1	4	1	0	0	198	1	Paris sara	18/01/2018	46	3	1	1	0	0	0
199	199	1	Paris sara	18/Jan/18	25	1	1	4	1	0	1	199	1	Paris sara	18/01/2018	25	1	1	1	0	1	0
200	200	1	Maimara	18/Jan/18	30	1	1	4	0	0	0	200	1	Maimara	18/01/2018	30	1	1	0	0	0	0
201	201	1	Maimara	18/Jan/18	52	3	1	4	0	0	1	201	1	Maimara	18/01/2018	52	3	1	0	0	1	0
202	202	1	Maimara	18/Jan/18	58	3	1	4	1	0	1	202	1	Maimara	18/01/2018	58	3	1	1	0	1	0
203	203	1	Maimara	18/Jan/18	32	2	1	4	0	1	1	203	1	Maimara	18/01/2018	32	2	1	0	1	1	0
204	204	1	Maimara	18/Jan/18	60	3	2	4	1	0	1	204	1	Maimara	18/01/2018	60	3	2	1	0	1	0
205	205	1	Maimara	18/Jan/18	30	1	2	4	0	0	0	205	1	Maimara	18/01/2018	30	1	2	0	0	0	0
206	206	1	Maimara	18/Jan/18	36	2	2	4	1	0	1	206	1	Maimara	18/01/2018	36	2	2	1	0	1	0
207	207	1	Maimara	18/Jan/18	37	2	2	4	0	0	0	207	1	Maimara	18/01/2018	37	2	2	0	0	0	0
208	208	1	Maimara	18/Jan/18	38	2	2	4	0	0	0	208	1	Maimara	18/01/2018	38	2	2	0	0	0	0
209	209	1	Maimara	18/Jan/18	40	2	2	4	0	0	0	209	1	Maimara	18/01/2018	40	2	2	0	0	0	0
210	210	1	Maimara	18/Jan/18	38	2	2	4	0	0	1	210	1	Maimara	18/01/2018	38	2	2	0	0	1	0
211	211	1	Maimara	18/Jan/18	25	1	1	4	0	0	1	211	1	Maimara	18/01/2018	25	1	1	0	0	1	0
212	212	1	Maimara	18/Jan/18	38	2	1	4	0	0	1	212	1	Maimara	18/01/2018	38	2	1	0	0	1	0
213	213	1	Maimara	18/Jan/18	40	2	2	4	0	0	1	213	1	Maimara	18/01/2018	40	2	2	0	0	1	0
214	214	1	Maimara	18/Jan/18	24	1	2	4	0	0	1	214	1	Maimara	18/01/2018	24	1	2	0	0	1	0
215	215	1	Maimara	18/Jan/18	22	1	2	4	0	1	0	215	1	Maimara	18/01/2018	22	1	2	0	1	0	0
216	216	1	Maimara	18/Jan/18	40	2	2	4	0	0	1	216	1	Maimara	18/01/2018	40	2	2	0	0	1	0
217	217	1	Maimara	18/Jan/18	30	1	2	4	0	0	1	217	1	Maimara	18/01/2018	30	1	2	0	0	1	0
218	218	1	Maimara	18/Jan/18	47	3	2	4	0	0	0	218	1	Maimara	18/01/2018	47	3	2	0	0	0	0
219	219	1	Maimara	18/Jan/18	57	3	1	4	0	0	0	219	1	Maimara	18/01/2018	57	3	1	0	0	0	0
220	220	1	Maimara	18/Jan/18	37	2	1	4	0	0	1	220	1	Maimara	18/01/2018	37	2	1	0	0	1	0
221	221	1	Sanadyo	19/Jan/18	50	3	2	4	0	0	1	221	1	Sanadyo	19/01/2018	50	3	2	0	0	1	0
222	222	1	Sanadyo	19/Jan/18	23	1	2	4	0	0	1	222	1	Sanadyo	19/01/2018	23	1	2	0	0	1	0
223	223	1	Sanadyo	19/Jan/18	20	1	2	4	0	1	1	223	1	Sanadyo	19/01/2018	20	1	2	0	1	1	0
224	224	1	Sanadyo	19/Jan/18	60	3	2	4	0	1	1	224	1	Sanadyo	19/01/2018	60	3	2	0	1	1	0
225	225	1	Sanadyo	19/Jan/18	65	4	2	4	1	0	1	225	1	Sanadyo	19/01/2018	65	4	2	1	0	1	0
226	226	1	Sanadyo	19/Jan/18	44	2	1	4	0	1	1	226	1	Sanadyo	19/01/2018	44	2	1	0	1	1	0
227	227	1	Sanadyo	19/Jan/18	17	1	1	4	0	0	0	227	1	Sanadyo	19/01/2018	17	1	1	0	0	0	0
228	228	1	Sanadyo	19/Jan/18	15	1	1	4	1	0	1	228	1	Sanadyo	19/01/2018	15	1	1	1	0	1	0
229	229	1	Sanadyo	19/Jan/18	18	1	2	4	0	1	1	229	1	Sanadyo	19/01/2018	18	1	2	0	1	1	0
230	230	1	Sanadyo	19/Jan/18	17	1	1	4	1	1	1	230	1	Sanadyo	19/01/2018	17	1	1	1	1	1	0
231	231	1	Sanadyo	19/Jan/18	17	1	2	4	0	1	1	231	1	Sanadyo	19/01/2018	17	1	2	0	1	1	0
232	232	1	Sanadyo	19/Jan/18	17	1	2	4	0	0	1	232	1	Sanadyo	19/01/2018	17	1	2	0	0	1	0
233	233	1	Sanadyo	19/Jan/18	16	1	1	4	0	0	0	233	1	Sanadyo	19/01/2018	16	1	1	0	0	0	0
234	234	1	Sanadyo	19/Jan/18	16	1	2	4	0	1	0	234	1	Sanadyo	19/01/2018	16	1	2	0	1	0	0
235	235	1	Sanadyo	19/Jan/18	18	1	2	4	0	1	1	235	1	Sanadyo	19/01/2018	18	1	2	0	1	1	0
236	236	1	Sanadyo	19/Jan/18	16	1	1	4	0	1	0	236	1	Sanadyo	19/01/2018	16	1	1	0	1	0	0
237	337	1	Sanadyo	19/Jan/18	16	1	1	4	0	1	1	337	1	Sanadyo	19/01/2018	16	1	1	0	1	1	0
238	238	1	Sanadyo	19/Jan/18	17	1	1	4	0	1	0	238	1	Sanadyo	19/01/2018	17	1	1	0	1	0	0
239	239	1	Sanadyo	19/Jan/18	19	1	1	4	0	1	1	239	1	Sanadyo	19/01/2018	19	1	1	0	1	1	0
240	240	1	Sanadyo	19/Jan/18	20	1	1	4	0	0	1	240	1	Sanadyo	19/01/2018	20	1	1	0	0	1	0
241	241	1	Canoko	19/Jan/18	50	3	1	4	1	0	1	241	1	Canoko	19/01/2018	50	3	1	1	0	1	0
242	242	1	Canoko	19/Jan/18	46	3	2	4	1	1	1	242	1	Canoko	19/01/2018	46	3	2	1	1	1	0
243	243	1	Canako	19/Jan/18	36	2	1	4	0	0	1	243	1	Canako	19/01/2018	36	2	1	0	0	1	1
244	244	1	Canoko	19/Jan/18	21	1	2	4	1	0	1	244	1	Canoko	19/01/2018	21	1	2	1	0	1	0
245	245	1	Canoko	19/Jan/18	25	1	2	4	0	0	1	245	1	Canoko	19/01/2018	25	1	2	0	0	1	0
246	246	1	Canoko	19/Jan/18	22	1	2	4	1	0	1	246	1	Canoko	19/01/2018	22	1	2	1	0	1	0
247	247	1	Canoko	19/Jan/18	60	3	2	4	1	0	0	247	1	Canoko	19/01/2018	60	3	2	1	0	0	0
248	248	1	Canoko	19/Jan/18	21	1	1	4	0	0	1	248	1	Canoko	19/01/2018	21	1	1	0	0	1	0
249	249	1	Canoko	19/Jan/18	41	2	1	4	0	1	1	249	1	Canoko	19/01/2018	41	2	1	0	1	1	0
250	250	1	Canoko	19/Jan/18	33	2	1	4	1	0	1	250	1	Canoko	19/01/2018	33	2	1	1	0	1	0
251	251	1	Canoko	19/Jan/18	35	2	1	4	0	0	1	251	1	Canoko	19/01/2018	35	2	1	0	0	1	0
252	252	1	Canoko	19/Jan/18	24	1	1	4	1	1	1	252	1	Canoko	19/01/2018	24	1	1	1	1	1	0
253	253	1	Canoko	19/Jan/18	50	3	1	4	0	0	0	253	1	Canoko	19/01/2018	50	3	1	0	0	0	0
254	254	1	Canoko	19/Jan/18	40	2	1	4	0	0	1	254	1	Canoko	19/01/2018	40	2	1	0	0	1	0
255	255	1	Canoko	19/Jan/18	50	3	2	4	0	0	1	255	1	Canoko	19/01/2018	50	3	2	0	0	1	0
256	256	1	Canoko	19/Jan/18	20	1	1	4	0	0	1	256	1	Canoko	19/01/2018	20	1	1	0	0	1	0
257	257	1	Canoko	19/Jan/18	25	1	1	4	0	0	1	257	1	Canoko	19/01/2018	25	1	1	0	0	1	0
258	258	1	Canoko	19/Jan/18	40	2	1	4	1	0	1	258	1	Canoko	19/01/2018	40	2	1	1	0	1	0
259	259	1	Canoko	19/Jan/18	60	3	1	4	0	0	1	259	1	Canoko	19/01/2018	60	3	1	0	0	1	0
260	260	1	Canoko	19/Jan/18	50	3	1	4	0	0	1	260	1	Canoko	19/01/2018	50	3	1	0	0	1	0
261	261	1	Borsaha	19/Jan/18	20	1	2	4	0	0	1	261	1	Borsaha	19/01/2018	20	1	2	0	0	1	0
262	262	1	Borsaha	19/Jan/18	40	2	2	4	0	0	1	262	1	Borsaha	19/01/2018	40	2	2	0	0	1	0
263	263	1	Borsaha	19/Jan/18	50	3	2	4	0	0	1	263	1	Borsaha	19/01/2018	50	3	2	0	0	1	0
264	264	1	Borsaha	19/Jan/18	20	1	2	4	0	0	1	264	1	Borsaha	19/01/2018	20	1	2	0	0	1	0
265	265	1	Borsaha	19/Jan/18	30	1	2	4	0	0	0	265	1	Borsaha	19/01/2018	30	1	2	0	0	0	0
266	266	1	Borsaha	19/Jan/18	21	1	2	4	0	0	0	266	1	Borsaha	19/01/2018	21	1	2	0	0	0	0
267	267	1	Borsaha	19/Jan/18	23	1	2	4	1	1	1	267	1	Borsaha	19/01/2018	23	1	2	1	1	1	0
268	268	1	Borsaha	19/Jan/18	17	1	2	4	1	0	0	268	1	Borsaha	19/01/2018	17	1	2	1	0	0	0
269	269	1	Borsaha	19/Jan/18	18	1	2	4	0	0	0	269	1	Borsaha	19/01/2018	18	1	2	0	0	0	0
270	270	1	Borsaha	19/Jan/18	20	1	2	4	0	0	1	270	1	Borsaha	19/01/2018	20	1	2	0	0	1	0
271	271	1	Borsaha	19/Jan/18	45	2	2	4	0	0	1	271	1	Borsaha	19/01/2018	45	2	2	0	0	1	0
272	272	1	Borsaha	19/Jan/18	36	2	2	4	1	0	0	272	1	Borsaha	19/01/2018	36	2	2	1	0	0	0
273	273	1	Borsaha	19/Jan/18	18	1	2	4	1	0	1	273	1	Borsaha	19/01/2018	18	1	2	1	0	1	0
274	274	1	Borsaha	19/Jan/18	36	2	2	4	0	1	1	274	1	Borsaha	19/01/2018	36	2	2	0	1	1	0
275	275	1	Borsaha	19/Jan/18	36	2	2	4	0	1	1	275	1	Borsaha	19/01/2018	36	2	2	0	1	1	0
276	276	1	Borsaha	19/Jan/18	29	1	2	4	0	0	1	276	1	Borsaha	19/01/2018	29	1	2	0	0	1	0
277	277	1	Borsaha	19/Jan/18	26	1	1	4	0	0	0	277	1	Borsaha	19/01/2018	26	1	1	0	0	0	0
278	278	1	Borsaha	19/Jan/18	18	1	1	4	0	0	0	278	1	Borsaha	19/01/2018	18	1	1	0	0	0	0
279	279	1	Borsaha	19/Jan/18	20	1	1	4	0	1	0	279	1	Borsaha	19/01/2018	20	1	1	0	1	0	0
280	280	1	Borsaha	19/Jan/18	20	1	1	4	0	1	0	280	1	Borsaha	19/01/2018	20	1	1	0	1	0	0
281	281	1	Sako	19/Jan/18	18	1	1	4	0	1	1	281	1	Sako	19/01/2018	18	1	1	0	1	1	0
282	282	1	Sako	19/Jan/18	20	1	1	4	0	1	1	282	1	Sako	19/01/2018	20	1	1	0	1	1	0
283	283	1	Sako	19/Jan/18	16	1	1	4	0	0	1	283	1	Sako	19/01/2018	16	1	1	0	0	1	0
284	284	1	Sako	19/Jan/18	40	2	2	4	0	0	1	284	1	Sako	19/01/2018	40	2	2	0	0	1	0
285	285	1	Sako	19/Jan/18	16	1	2	4	0	1	1	285	1	Sako	19/01/2018	16	1	2	0	1	1	0
286	286	1	Sako	19/Jan/18	40	2	2	4	0	0	1	286	1	Sako	19/01/2018	40	2	2	0	0	1	0
287	287	1	Sako	19/Jan/18	40	1	1	4	1	1	0	287	1	Sako	19/01/2018	40	1	1	1	1	0	0
288	288	1	Sako	19/Jan/18	30	1	2	4	0	0	0	288	1	Sako	19/01/2018	30	1	2	0	0	0	0
289	289	1	Sako	19/Jan/18	70	4	2	4	0	1	1	289	1	Sako	19/01/2018	70	4	2	0	1	1	0
290	290	1	Sako	19/Jan/18	18	1	2	4	0	1	1	290	1	Sako	19/01/2018	18	1	2	0	1	1	0
291	291	1	Sako	19/Jan/18	18	1	2	4	0	0	1	291	1	Sako	19/01/2018	18	1	2	0	0	1	0
292	292	1	Sako	19/Jan/18	40	2	2	4	0	1	1	292	1	Sako	19/01/2018	40	2	2	0	1	1	0
293	293	1	Sako	19/Jan/18	90	4	1	4	0	0	1	293	1	Sako	19/01/2018	90	4	1	0	0	1	0
294	294	1	Sako	19/Jan/18	42	2	1	4	0	1	1	294	1	Sako	19/01/2018	42	2	1	0	1	1	0
295	295	1	Sako	19/Jan/18	30	1	2	4	0	0	1	295	1	Sako	19/01/2018	30	1	2	0	0	1	0
296	296	1	Sako	19/Jan/18	30	1	1	4	1	0	1	296	1	Sako	19/01/2018	30	1	1	1	0	1	0
297	297	1	Sako	19/Jan/18	45	2	1	4	1	0	1	297	1	Sako	19/01/2018	45	2	1	1	0	1	0
298	298	1	Sako	19/Jan/18	50	3	1	4	0	0	0	298	1	Sako	19/01/2018	50	3	1	0	0	0	0
299	299	1	Sako	19/Jan/18	16	1	2	4	0	0	0	299	1	Sako	19/01/2018	16	1	2	0	0	0	0
300	300	1	Sako	19/Jan/18	18	1	2	4	1	0	1	300	1	Sako	19/01/2018	18	1	2	1	0	1	0
301	301	1	Ramla	19/Jan/18	30	1	1	4	0	0	1	301	1	Ramla	19/01/2018	30	1	1	0	0	1	0
302	302	1	Ramla	19/Jan/18	50	3	1	4	0	0	0	302	1	Ramla	19/01/2018	50	3	1	0	0	0	0
303	303	1	Ramla	19/Jan/18	64	4	1	4	0	0	1	303	1	Ramla	19/01/2018	64	4	1	0	0	1	0
304	304	1	Ramla	19/Jan/18	48	3	1	4	0	0	1	304	1	Ramla	19/01/2018	48	3	1	0	0	1	0
305	305	1	Ramla	19/Jan/18	38	2	1	4	0	1	1	305	1	Ramla	19/01/2018	38	2	1	0	1	1	0
306	306	1	Ramla	19/Jan/18	63	4	1	4	0	0	1	306	1	Ramla	19/01/2018	63	4	1	0	0	1	0
307	307	1	Ramla	19/Jan/18	30	1	1	4	0	1	1	307	1	Ramla	19/01/2018	30	1	1	0	1	1	0
308	308	1	Ramla	19/Jan/18	33	2	1	4	1	0	0	308	1	Ramla	19/01/2018	33	2	1	1	0	0	0
309	309	1	Ramla	19/Jan/18	55	3	1	4	0	1	1	309	1	Ramla	19/01/2018	55	3	1	0	1	1	0
310	310	1	Ramla	19/Jan/18	33	2	1	4	0	1	1	310	1	Ramla	19/01/2018	33	2	1	0	1	1	0
311	311	1	Ramla	19/Jan/18	26	1	1	4	0	0	1	311	1	Ramla	19/01/2018	26	1	1	0	0	1	0
312	312	1	Ramla	19/Jan/18	26	1	2	4	0	0	1	312	1	Ramla	19/01/2018	26	1	2	0	0	1	0
313	313	1	Ramla	19/Jan/18	20	1	2	4	0	1	1	313	1	Ramla	19/01/2018	20	1	2	0	1	1	0
314	314	1	Ramla	19/Jan/18	37	2	2	4	0	1	1	314	1	Ramla	19/01/2018	37	2	2	0	1	1	0
315	315	1	Ramla	19/Jan/18	56	3	2	4	0	1	0	315	1	Ramla	19/01/2018	56	3	2	0	1	0	0
316	316	1	Ramla	19/Jan/18	63	4	1	4	0	0	1	316	1	Ramla	19/01/2018	63	4	1	0	0	1	0
317	317	1	Ramla	19/Jan/18	44	2	1	4	0	0	1	317	1	Ramla	19/01/2018	44	2	1	0	0	1	0
318	318	1	Ramla	19/Jan/18	33	2	2	4	0	0	1	318	1	Ramla	19/01/2018	33	2	2	0	0	1	0
319	319	1	Ramla	19/Jan/18	30	1	2	4	0	1	1	319	1	Ramla	19/01/2018	30	1	2	0	1	1	0
320	320	1	Ramla	19/Jan/18	29	1	1	4	1	1	1	320	1	Ramla	19/01/2018	29	1	1	1	1	1	0
321	321	1	Ryad	20/Jan/18	45	2	1	4	0	0	1	321	1	Ryad	20/01/2018	45	2	1	0	0	1	0
322	322	1	Ryad	20/Jan/18	20	1	1	4	1	1	1	322	1	Ryad	20/01/2018	20	1	1	1	1	1	0
323	323	1	Ryad	20/Jan/18	25	1	1	4	1	1	1	323	1	Ryad	20/01/2018	25	1	1	1	1	1	0
324	324	1	Ryad	20/Jan/18	80	4	1	4	0	1	1	324	1	Ryad	20/01/2018	80	4	1	0	1	1	0
325	325	1	Ryad	20/Jan/18	71	4	2	4	0	0	0	325	1	Ryad	20/01/2018	71	4	2	0	0	0	0
326	326	1	Ryad	20/Jan/18	18	1	2	4	0	0	0	326	1	Ryad	20/01/2018	18	1	2	0	0	0	0
327	327	1	Ryad	20/Jan/18	47	3	1	4	0	1	0	327	1	Ryad	20/01/2018	47	3	1	0	1	0	0
328	328	1	Ryad	20/Jan/18	31	2	2	4	1	1	1	328	1	Ryad	20/01/2018	31	2	2	1	1	1	0
329	329	1	Ryad	20/Jan/18	34	2	1	4	1	0	1	329	1	Ryad	20/01/2018	34	2	1	1	0	1	0
330	330	1	Ryad	20/Jan/18	50	3	2	4	0	1	0	330	1	Ryad	20/01/2018	50	3	2	0	1	0	0
331	331	1	Ryad	20/Jan/18	54	3	2	4	0	0	0	331	1	Ryad	20/01/2018	54	3	2	0	0	0	0
332	332	1	Ryad	20/Jan/18	61	4	2	4	0	0	0	332	1	Ryad	20/01/2018	61	4	2	0	0	0	0
333	333	1	Ryad	20/Jan/18	15	1	1	4	0	1	0	333	1	Ryad	20/01/2018	15	1	1	0	1	0	0
334	334	1	Ryad	20/Jan/18	14	1	1	4	0	1	0	334	1	Ryad	20/01/2018	14	1	1	0	1	0	0
335	335	1	Ryad	20/Jan/18	25	1	2	4	0	0	1	335	1	Ryad	20/01/2018	25	1	2	0	0	1	0
336	336	1	Ryad	20/Jan/18	29	1	1	4	0	0	0	336	1	Ryad	20/01/2018	29	1	1	0	0	0	0
337	337	1	Ryad	20/Jan/18	18	1	2	4	1	1	1	337	1	Ryad	20/01/2018	18	1	2	1	1	1	0
338	338	1	Ryad	20/Jan/18	16	1	2	4	0	0	0	338	1	Ryad	20/01/2018	16	1	2	0	0	0	0
339	339	1	Ryad	20/Jan/18	77	4	2	4	0	0	0	339	1	Ryad	20/01/2018	77	4	2	0	0	0	0
340	340	1	Ryad	20/Jan/18	26	1	1	4	0	0	0	340	1	Ryad	20/01/2018	26	1	1	0	0	0	0
341	341	1	Maka/ndakno	20/Jan/18	30	1	1	4	0	0	1	341	1	Maka/ndakno	20/01/2018	30	1	1	0	0	1	1
342	342	1	Maka/ndakno	20/Jan/18	20	1	1	4	0	0	1	342	1	Maka/ndakno	20/01/2018	20	1	1	0	0	1	0
343	343	1	Maka/ndakno	20/Jan/18	60	3	1	4	0	0	1	343	1	Maka/ndakno	20/01/2018	60	3	1	0	0	1	0
344	344	1	Maka/ndakno	20/Jan/18	31	2	1	4	0	1	1	344	1	Maka/ndakno	20/01/2018	31	2	1	0	1	1	0
345	345	1	Maka/ndakno	20/Jan/18	58	3	1	4	0	0	1	345	1	Maka/ndakno	20/01/2018	58	3	1	0	0	1	0
346	346	1	Maka/ndakno	20/Jan/18	55	3	1	4	0	1	0	346	1	Maka/ndakno	20/01/2018	55	3	1	0	1	0	0
347	347	1	Maka/ndakno	20/Jan/18	40	2	1	4	0	1	1	347	1	Maka/ndakno	20/01/2018	40	2	1	0	1	1	0
348	348	1	Maka/ndakno	20/Jan/18	40	2	1	4	1	1	1	348	1	Maka/ndakno	20/01/2018	40	2	1	1	1	1	0
349	349	1	Maka/ndakno	20/Jan/18	55	3	1	4	0	1	1	349	1	Maka/ndakno	20/01/2018	55	3	1	0	1	1	0
350	350	1	Maka/ndakno	20/Jan/18	34	2	2	4	1	1	0	350	1	Maka/ndakno	20/01/2018	34	2	2	1	1	0	0
351	351	1	Maka/ndakno	20/Jan/18	19	1	1	4	0	1	1	351	1	Maka/ndakno	20/01/2018	19	1	1	0	1	1	0
352	352	1	Maka/ndakno	20/Jan/18	21	1	1	4	0	0	1	352	1	Maka/ndakno	20/01/2018	21	1	1	0	0	1	0
353	353	1	Maka/ndakno	20/Jan/18	52	3	1	4	1	0	1	353	1	Maka/ndakno	20/01/2018	52	3	1	1	0	1	0
354	354	1	Maka/ndakno	20/Jan/18	38	2	2	4	1	0	1	354	1	Maka/ndakno	20/01/2018	38	2	2	1	0	1	0
355	355	1	Maka/ndakno	20/Jan/18	44	2	2	4	1	0	1	355	1	Maka/ndakno	20/01/2018	44	2	2	1	0	1	0
356	356	1	Maka/ndakno	20/Jan/18	40	2	2	4	0	1	1	356	1	Maka/ndakno	20/01/2018	40	2	2	0	1	1	0
357	357	1	Maka/ndakno	20/Jan/18	38	2	2	4	0	0	0	357	1	Maka/ndakno	20/01/2018	38	2	2	0	0	0	1
358	358	1	Maka/ndakno	20/Jan/18	70	4	2	4	0	0	1	358	1	Maka/ndakno	20/01/2018	70	4	2	0	0	1	0
359	359	1	Maka/ndakno	20/Jan/18	38	2	2	4	0	1	0	359	1	Maka/ndakno	20/01/2018	38	2	2	0	1	0	0
360	360	1	Maka/ndakno	20/Jan/18	32	2	1	4	0	0	1	360	1	Maka/ndakno	20/01/2018	32	2	1	0	0	1	0
361	361	1	Medina	20/Jan/18	40	2	1	4	0	0	1	361	1	Medina	20/01/2018	40	2	1	0	0	1	0
362	362	1	Medina	20/Jan/18	18	1	2	4	0	1	0	362	1	Medina	20/01/2018	18	1	2	0	1	0	0
363	363	1	Medina	20/Jan/18	16	1	2	4	1	0	1	363	1	Medina	20/01/2018	16	1	2	1	0	1	0
364	364	1	Medina	20/Jan/18	16	1	2	4	0	1	1	364	1	Medina	20/01/2018	16	1	2	0	1	1	0
365	365	1	Medina	20/Jan/18	25	1	2	4	1	1	0	365	1	Medina	20/01/2018	25	1	2	1	1	0	0
366	366	1	Medina	20/Jan/18	17	1	2	4	0	1	1	366	1	Medina	20/01/2018	17	1	2	0	1	1	0
367	367	1	Medina	20/Jan/18	48	3	2	4	0	0	1	367	1	Medina	20/01/2018	48	3	2	0	0	1	0
368	368	1	Medina	20/Jan/18	42	2	2	4	1	1	1	368	1	Medina	20/01/2018	42	2	2	1	1	1	0
369	369	1	Medina	20/Jan/18	16	1	2	4	0	1	1	369	1	Medina	20/01/2018	16	1	2	0	1	1	0
370	370	1	Medina	20/Jan/18	30	1	2	4	0	0	0	370	1	Medina	20/01/2018	30	1	2	0	0	0	0
371	371	1	Medina	20/Jan/18	24	1	1	4	0	0	0	371	1	Medina	20/01/2018	24	1	1	0	0	0	0
372	372	1	Medina	20/Jan/18	24	1	2	4	1	1	1	372	1	Medina	20/01/2018	24	1	2	1	1	1	0
373	373	1	Medina	20/Jan/18	23	1	2	4	1	0	0	373	1	Medina	20/01/2018	23	1	2	1	0	0	0
374	374	1	Medina	20/Jan/18	23	1	2	4	0	1	1	374	1	Medina	20/01/2018	23	1	2	0	1	1	0
375	375	1	Medina	20/Jan/18	30	1	2	4	0	1	1	375	1	Medina	20/01/2018	30	1	2	0	1	1	0
376	376	1	Medina	20/Jan/18	18	1	2	4	0	0	0	376	1	Medina	20/01/2018	18	1	2	0	0	0	0
377	377	1	Medina	20/Jan/18	16	1	1	4	0	0	1	377	1	Medina	20/01/2018	16	1	1	0	0	1	0
378	378	1	Medina	20/Jan/18	58	3	1	4	0	0	1	378	1	Medina	20/01/2018	58	3	1	0	0	1	0
379	379	1	Medina	20/Jan/18	58	3	2	4	0	1	1	379	1	Medina	20/01/2018	58	3	2	0	1	1	0
380	380	1	Medina	20/Jan/18	36	2	2	4	1	1	1	380	1	Medina	20/01/2018	36	2	2	1	1	1	0
381	381	1	Djedda	20/Jan/18	30	1	2	4	1	0	0	381	1	Djedda	20/01/2018	30	1	2	1	0	0	0
382	382	1	Djedda	20/Jan/18	24	1	2	4	1	1	0	382	1	Djedda	20/01/2018	24	1	2	1	1	0	0
383	383	1	Djedda	20/Jan/18	26	1	2	4	0	1	1	383	1	Djedda	20/01/2018	26	1	2	0	1	1	0
384	384	1	Djedda	20/Jan/18	28	1	1	4	1	0	1	384	1	Djedda	20/01/2018	28	1	1	1	0	1	0
385	385	1	Djedda	20/Jan/18	32	2	1	4	0	1	1	385	1	Djedda	20/01/2018	32	2	1	0	1	1	0
386	386	1	Djedda	20/Jan/18	40	2	2	4	0	1	1	386	1	Djedda	20/01/2018	40	2	2	0	1	1	0
387	387	1	Djedda	20/Jan/18	34	2	2	4	1	1	1	387	1	Djedda	20/01/2018	34	2	2	1	1	1	0
388	388	1	Djedda	20/Jan/18	25	2	2	4	1	1	0	388	1	Djedda	20/01/2018	25	2	2	1	1	0	0
389	389	1	Djedda	20/Jan/18	18	1	2	4	0	0	1	389	1	Djedda	20/01/2018	18	1	2	0	0	1	0
390	390	1	Djedda	20/Jan/18	36	2	2	4	0	0	1	390	1	Djedda	20/01/2018	36	2	2	0	0	1	0
391	391	1	Djedda	20/Jan/18	40	2	2	4	1	0	1	391	1	Djedda	20/01/2018	40	2	2	1	0	1	0
392	392	1	Djedda	20/Jan/18	45	2	1	4	0	0	0	392	1	Djedda	20/01/2018	45	2	1	0	0	0	0
393	393	1	Djedda	20/Jan/18	60	3	1	4	1	1	0	393	1	Djedda	20/01/2018	60	3	1	1	1	0	0
394	394	1	Djedda	20/Jan/18	21	1	1	4	1	1	1	394	1	Djedda	20/01/2018	21	1	1	1	1	1	0
395	395	1	Djedda	20/Jan/18	25	1	1	4	0	1	1	395	1	Djedda	20/01/2018	25	1	1	0	1	1	0
396	396	1	Djedda	20/Jan/18	20	1	1	4	0	0	1	396	1	Djedda	20/01/2018	20	1	1	0	0	1	0
397	397	1	Djedda	20/Jan/18	35	2	2	4	0	0	1	397	1	Djedda	20/01/2018	35	2	2	0	0	1	0
398	398	1	Djedda	20/Jan/18	56	3	1	4	0	1	1	398	1	Djedda	20/01/2018	56	3	1	0	1	1	0
399	399	1	Djedda	20/Jan/18	20	1	1	4	0	0	1	399	1	Djedda	20/01/2018	20	1	1	0	0	1	0
400	400	1	Djedda	20/Jan/18	31	2	2	4	0	1	0	400	1	Djedda	20/01/2018	31	2	2	0	1	0	0
401	401	1	F Makaye alaz	20/Jan/18	28	1	2	4	0	1	1	401	1	F Makaye alaz	20/01/2018	28	1	2	0	1	1	0
402	402	1	F Makaye alaz	20/Jan/18	35	2	2	4	0	0	1	402	1	F Makaye alaz	20/01/2018	35	2	2	0	0	1	0
403	403	1	F Makaye alaz	20/Jan/18	30	1	1	4	1	1	1	403	1	F Makaye alaz	20/01/2018	30	1	1	1	1	1	0
404	404	1	F Makaye alaz	20/Jan/18	27	1	1	4	0	0	0	404	1	F Makaye alaz	20/01/2018	27	1	1	0	0	0	0
405	405	1	F Makaye alaz	20/Jan/18	20	1	1	4	0	0	0	405	1	F Makaye alaz	20/01/2018	20	1	1	0	0	0	0
406	406	1	F M akaye alaz	20/Jan/18	15	1	1	4	1	1	1	406	1	F M akaye alaz	20/01/2018	15	1	1	1	1	1	0
407	407	1	F Makaye alaz	20/Jan/18	16	1	1	4	0	0	1	407	1	F Makaye alaz	20/01/2018	16	1	1	0	0	1	0
408	408	1	F Makaye alaz	20/Jan/18	23	1	2	4	0	1	1	408	1	F Makaye alaz	20/01/2018	23	1	2	0	1	1	0
409	409	1	F Makaye alaz	20/Jan/18	30	1	2	4	0	1	0	409	1	F Makaye alaz	20/01/2018	30	1	2	0	1	0	0
410	410	1	F Makaye alaz	20/Jan/18	57	3	1	4	1	0	0	410	1	F Makaye alaz	20/01/2018	57	3	1	1	0	0	0
411	411	1	F Makaye alaz	20/Jan/18	20	1	1	4	0	1	1	411	1	F Makaye alaz	20/01/2018	20	1	1	0	1	1	0
412	412	1	F Makaye alaz	20/Jan/18	17	1	1	4	0	1	1	412	1	F Makaye alaz	20/01/2018	17	1	1	0	1	1	0
413	413	1	F Makaye alaz	20/Jan/18	17	1	1	4	0	0	1	413	1	F Makaye alaz	20/01/2018	17	1	1	0	0	1	0
414	414	1	F Makaye alaz	20/Jan/18	87	4	1	4	0	0	0	414	1	F Makaye alaz	20/01/2018	87	4	1	0	0	0	0
415	415	1	F Makaye alaz	20/Jan/18	15	1	1	4	0	1	0	415	1	F Makaye alaz	20/01/2018	15	1	1	0	1	0	0
416	416	1	F Makaye alaz	20/Jan/18	17	1	1	4	0	0	1	416	1	F Makaye alaz	20/01/2018	17	1	1	0	0	1	0
417	417	1	F Makaye alaz	20/Jan/18	26	1	1	4	1	0	1	417	1	F Makaye alaz	20/01/2018	26	1	1	1	0	1	0
418	418	1	F Makaye alaz	20/Jan/18	80	4	1	4	0	0	1	418	1	F Makaye alaz	20/01/2018	80	4	1	0	0	1	0
419	419	1	F Makaye alaz	20/Jan/18	50	3	1	4	0	1	1	419	1	F Makaye alaz	20/01/2018	50	3	1	0	1	1	0
420	420	1	F Makaye alaz	20/Jan/18	28	1	1	4	1	0	1	420	1	F Makaye alaz	20/01/2018	28	1	1	1	0	1	0
421	421	1	Moyo V	20/Jan/18	20	1	1	4	0	1	1	421	1	Moyo V	20/01/2018	20	1	1	0	1	1	0
422	422	1	Moyo V	21/Jan/18	20	1	1	4	0	0	1	422	1	Moyo V	21/01/2018	20	1	1	0	0	1	0
423	423	1	Moyo V	21/Jan/18	15	1	1	4	0	0	1	423	1	Moyo V	21/01/2018	15	1	1	0	0	1	0
424	424	1	Moyo V	21/Jan/18	54	3	1	4	0	0	1	424	1	Moyo V	21/01/2018	54	3	1	0	0	1	0
425	425	1	Moyo V	21/Jan/18	60	3	1	4	1	0	1	425	1	Moyo V	21/01/2018	60	3	1	1	0	1	0
426	426	1	Moyo V	21/Jan/18	50	3	2	4	0	0	1	426	1	Moyo V	21/01/2018	50	3	2	0	0	1	0
427	427	1	Moyo V	21/Jan/18	45	2	1	4	1	1	1	427	1	Moyo V	21/01/2018	45	2	1	1	1	1	0
428	428	1	Moyo V	21/Jan/18	50	3	1	4	0	0	1	428	1	Moyo V	21/01/2018	50	3	1	0	0	1	0
429	429	1	Moyo V	21/Jan/18	35	2	2	4	0	0	1	429	1	Moyo V	21/01/2018	35	2	2	0	0	1	0
430	430	1	Moyo V	21/Jan/18	34	2	2	4	0	1	1	430	1	Moyo V	21/01/2018	34	2	2	0	1	1	0
431	431	1	Moyo V	21/Jan/18	40	2	2	4	0	1	1	431	1	Moyo V	21/01/2018	40	2	2	0	1	1	0
432	432	1	Moyo V	21/Jan/18	38	2	2	4	1	1	1	432	1	Moyo V	21/01/2018	38	2	2	1	1	1	0
433	433	1	Moyo V	21/Jan/18	33	2	2	4	0	1	1	433	1	Moyo V	21/01/2018	33	2	2	0	1	1	0
434	434	1	Moyo V	21/Jan/18	54	3	1	4	1	0	1	434	1	Moyo V	21/01/2018	54	3	1	1	0	1	0
435	435	1	Moyo V	21/Jan/18	28	1	2	4	0	0	1	435	1	Moyo V	21/01/2018	28	1	2	0	0	1	0
436	436	1	Moyo V	21/Jan/18	22	1	2	4	0	0	1	436	1	Moyo V	21/01/2018	22	1	2	0	0	1	1
437	437	1	Moyo V	21/Jan/18	30	1	2	4	1	0	0	437	1	Moyo V	21/01/2018	30	1	2	1	0	0	0
438	438	1	Moyo V	21/Jan/18	28	1	2	4	1	0	1	438	1	Moyo V	21/01/2018	28	1	2	1	0	1	0
439	439	1	Moyo v	21/Jan/18	20	1	2	4	0	1	1	439	1	Moyo v	21/01/2018	20	1	2	0	1	1	0
440	440	1	Moyo V	21/Jan/18	18	1	2	4	1	0	1	440	1	Moyo V	21/01/2018	18	1	2	1	0	1	0
441	441	1	Maikissa	21/Jan/18	60	3	2	4	1	0	1	441	1	Maikissa	21/01/2018	60	3	2	1	0	1	0
442	442	1	Maikissa	21/Jan/18	58	3	2	4	1	0	1	442	1	Maikissa	21/01/2018	58	3	2	1	0	1	0
443	443	1	Maikissa	21/Jan/18	40	2	2	4	0	1	1	443	1	Maikissa	21/01/2018	40	2	2	0	1	1	0
444	444	1	Maikissa	21/Jan/18	22	1	2	4	0	1	1	444	1	Maikissa	21/01/2018	22	1	2	0	1	1	0
445	445	1	Maikissa	21/Jan/18	26	1	2	4	0	1	1	445	1	Maikissa	21/01/2018	26	1	2	0	1	1	0
446	446	1	Maikissa	21/Jan/18	21	1	2	4	0	1	0	446	1	Maikissa	21/01/2018	21	1	2	0	1	0	0
447	447	1	Maikissa	21/Jan/18	40	2	1	4	0	0	0	447	1	Maikissa	21/01/2018	40	2	1	0	0	0	0
448	448	1	Maikissa	21/Jan/18	32	3	1	4	1	1	0	448	1	Maikissa	21/01/2018	32	3	1	1	1	0	0
449	449	1	Maikissa	21/Jan/18	21	1	1	4	0	1	1	449	1	Maikissa	21/01/2018	21	1	1	0	1	1	0
450	450	1	Maikissa	21/Jan/18	20	1	1	4	1	1	0	450	1	Maikissa	21/01/2018	20	1	1	1	1	0	0
451	451	1	Maikissa	21/Jan/18	40	2	2	4	1	0	1	451	1	Maikissa	21/01/2018	40	2	2	1	0	1	0
452	452	1	Maikissa	21/Jan/18	45	2	2	4	0	0	1	452	1	Maikissa	21/01/2018	45	2	2	0	0	1	0
453	453	1	Maikissa	21/Jan/18	19	1	2	4	0	1	1	453	1	Maikissa	21/01/2018	19	1	2	0	1	1	0
454	454	1	Maikissa	21/Jan/18	16	1	2	4	0	0	1	454	1	Maikissa	21/01/2018	16	1	2	0	0	1	0
455	455	1	Maikissa	21/Jan/18	48	3	2	4	0	1	1	455	1	Maikissa	21/01/2018	48	3	2	0	1	1	0
456	456	1	Maikissa	21/Jan/18	15	1	1	4	0	1	1	456	1	Maikissa	21/01/2018	15	1	1	0	1	1	0
457	457	1	Maikissa	21/Jan/18	38	2	2	4	0	1	1	457	1	Maikissa	21/01/2018	38	2	2	0	1	1	0
458	458	1	Maikissa	21/Jan/18	16	1	1	4	0	1	0	458	1	Maikissa	21/01/2018	16	1	1	0	1	0	0
459	459	1	Maikissa	21/Jan/18	60	3	2	4	1	0	1	459	1	Maikissa	21/01/2018	60	3	2	1	0	1	0
460	460	1	Maikissa	21/Jan/18	20	1	1	4	0	0	1	460	1	Maikissa	21/01/2018	20	1	1	0	0	1	0
461	468	1	Bengono	22/Jan/18	29	1	1	4	0	0	1	468	1	Bengono	22/01/2018	29	1	1	0	0	1	0
462	469	1	Bengono	22/Jan/18	35	2	1	4	1	0	1	469	1	Bengono	22/01/2018	35	2	1	1	0	1	0
463	470	1	Bengono	22/Jan/18	44	2	1	4	1	0	1	470	1	Bengono	22/01/2018	44	2	1	1	0	1	0
464	471	1	Bengono	22/Jan/18	40	2	2	4	1	0	0	471	1	Bengono	22/01/2018	40	2	2	1	0	0	0
465	472	1	Bengono	22/Jan/18	45	2	2	4	1	0	0	472	1	Bengono	22/01/2018	45	2	2	1	0	0	0
466	473	1	Bengono	22/Jan/18	20	1	2	4	0	0	0	473	1	Bengono	22/01/2018	20	1	2	0	0	0	0
467	474	1	Bengono	22/Jan/18	26	1	2	4	1	1	0	474	1	Bengono	22/01/2018	26	1	2	1	1	0	0
468	475	1	Bengono	22/Jan/18	27	1	2	4	1	1	1	475	1	Bengono	22/01/2018	27	1	2	1	1	1	0
469	476	1	Bengono	22/Jan/18	20	1	2	4	1	0	1	476	1	Bengono	22/01/2018	20	1	2	1	0	1	0
470	477	1	Bengono	22/Jan/18	40	2	2	4	0	0	0	477	1	Bengono	22/01/2018	40	2	2	0	0	0	0
471	478	1	Bengono	22/Jan/18	21	1	2	4	0	0	0	478	1	Bengono	22/01/2018	21	1	2	0	0	0	0
472	479	1	Bengono	22/Jan/18	30	1	2	4	0	0	1	479	1	Bengono	22/01/2018	30	1	2	0	0	1	0
473	480	1	Bengono	22/Jan/18	20	1	2	4	0	1	1	480	1	Bengono	22/01/2018	20	1	2	0	1	1	0
474	481	1	Bengono	22/Jan/18	26	1	1	4	0	0	0	481	1	Bengono	22/01/2018	26	1	1	0	0	0	0
475	482	1	Bengono	22/Jan/18	30	1	1	4	0	0	0	482	1	Bengono	22/01/2018	30	1	1	0	0	0	0
476	483	1	Bengono	22/Jan/18	38	2	1	4	1	0	1	483	1	Bengono	22/01/2018	38	2	1	1	0	1	0
477	484	1	Bengono	22/Jan/18	25	1	1	4	0	0	1	484	1	Bengono	22/01/2018	25	1	1	0	0	1	0
478	485	1	Bengono	22/Jan/18	36	3	1	4	0	0	0	485	1	Bengono	22/01/2018	36	3	1	0	0	0	0
479	486	1	Bengono	22/Jan/18	59	3	1	4	1	0	0	486	1	Bengono	22/01/2018	59	3	1	1	0	0	0
480	487	1	Bengono	22/Jan/18	58	3	1	4	1	0	1	487	1	Bengono	22/01/2018	58	3	1	1	0	1	0
481	488	1	Manda 2	22/Jan/18	34	2	1	4	1	0	1	488	1	Manda 2	22/01/2018	34	2	1	1	0	1	0
482	489	1	Manda 2	22/Jan/18	40	2	2	4	0	1	0	489	1	Manda 2	22/01/2018	40	2	2	0	1	0	0
483	490	1	Manda 2	22/Jan/18	40	2	2	4	0	0	1	490	1	Manda 2	22/01/2018	40	2	2	0	0	1	0
484	491	1	Manda 2	22/Jan/18	32	2	2	4	1	0	0	491	1	Manda 2	22/01/2018	32	2	2	1	0	0	0
485	492	1	Manda 2	22/Jan/18	50	3	1	4	1	0	1	492	1	Manda 2	22/01/2018	50	3	1	1	0	1	0
486	493	1	Manda 2	22/Jan/18	58	3	1	4	0	0	1	493	1	Manda 2	22/01/2018	58	3	1	0	0	1	0
487	494	1	Manda 2	22/Jan/18	68	4	1	4	0	0	1	494	1	Manda 2	22/01/2018	68	4	1	0	0	1	0
488	495	1	Manda 2	22/Jan/18	38	3	2	4	0	0	1	495	1	Manda 2	22/01/2018	38	3	2	0	0	1	0
489	496	1	Manda 2	22/Jan/18	48	3	2	4	0	0	1	496	1	Manda 2	22/01/2018	48	3	2	0	0	1	0
490	497	1	Manda 2	22/Jan/18	20	1	2	4	1	0	1	497	1	Manda 2	22/01/2018	20	1	2	1	0	1	0
491	498	1	Manda 2	22/Jan/18	40	2	2	4	0	0	1	498	1	Manda 2	22/01/2018	40	2	2	0	0	1	0
492	499	1	Manda 2	22/Jan/18	20	1	1	4	0	0	0	499	1	Manda 2	22/01/2018	20	1	1	0	0	0	0
493	500	1	Manda 2	22/Jan/18	20	1	1	4	0	0	1	500	1	Manda 2	22/01/2018	20	1	1	0	0	1	0
494	501	1	Manda 2	22/Jan/18	26	1	1	4	1	0	1	501	1	Manda 2	22/01/2018	26	1	1	1	0	1	0
495	502	1	Manda 2	22/Jan/18	16	1	1	4	0	0	1	502	1	Manda 2	22/01/2018	16	1	1	0	0	1	0
496	503	1	Manda 2	22/Jan/18	25	1	1	4	0	0	1	503	1	Manda 2	22/01/2018	25	1	1	0	0	1	0
497	504	1	Manda 2	22/Jan/18	47	3	1	4	1	0	1	504	1	Manda 2	22/01/2018	47	3	1	1	0	1	0
498	505	1	Manda 2	22/Jan/18	55	3	1	4	1	0	1	505	1	Manda 2	22/01/2018	55	3	1	1	0	1	0
499	506	1	Manda 2	22/Jan/18	35	2	1	4	0	0	1	506	1	Manda 2	22/01/2018	35	2	1	0	0	1	0
500	507	1	Manda 2	22/Jan/18	16	1	1	4	0	0	1	507	1	Manda 2	22/01/2018	16	1	1	0	0	1	0
501	508	1	Manda 2	22/Jan/18	32	3	1	4	0	0	1	508	1	Manda 2	22/01/2018	32	3	1	0	0	1	0
502	509	1	Manda 2	22/Jan/18	34	2	1	4	1	0	1	509	1	Manda 2	22/01/2018	34	2	1	1	0	1	0
503	510	1	Manda 2	22/Jan/18	42	2	1	4	0	0	1	510	1	Manda 2	22/01/2018	42	2	1	0	0	1	0
504	511	1	Manda 2	22/Jan/18	40	3	1	4	0	1	1	511	1	Manda 2	22/01/2018	40	3	1	0	1	1	0
505	512	1	Manda 2	22/Jan/18	35	2	1	4	0	0	0	512	1	Manda 2	22/01/2018	35	2	1	0	0	0	0
506	513	1	Manda 2	22/Jan/18	19	1	1	4	0	0	1	513	1	Manda 2	22/01/2018	19	1	1	0	0	1	0
507	514	1	Manda 2	22/Jan/18	40	1	1	4	0	0	0	514	1	Manda 2	22/01/2018	40	1	1	0	0	0	0
508	515	1	Manda 2	22/Jan/18	24	2	1	4	0	0	0	515	1	Manda 2	22/01/2018	24	2	1	0	0	0	0
509	516	1	Barh-Kho	22/Jan/18	48	2	1	4	0	0	1	516	1	Barh-Kho	22/01/2018	48	2	1	0	0	1	0
510	517	1	Barh-kho	22/Jan/18	35	3	1	4	1	0	0	517	1	Barh-kho	22/01/2018	35	3	1	1	0	0	0
511	518	1	Barh-kho	22/Jan/18	32	2	1	4	1	1	0	518	1	Barh-kho	22/01/2018	32	2	1	1	1	0	0
512	519	1	Barh-kho	22/Jan/18	54	1	1	4	0	0	1	519	1	Barh-kho	22/01/2018	54	1	1	0	0	1	0
513	520	1	Barh-kho	22/Jan/18	34	1	1	4	1	0	0	520	1	Barh-kho	22/01/2018	34	1	1	1	0	0	0
514	521	1	Barh-kho	22/Jan/18	30	2	1	4	0	0	1	521	1	Barh-kho	22/01/2018	30	2	1	0	0	1	0
515	522	1	Barh-kho	22/Jan/18	24	2	1	4	0	0	1	522	1	Barh-kho	22/01/2018	24	2	1	0	0	1	0
516	523	1	Barh-kho	22/Jan/18	45	4	2	4	1	0	0	523	1	Barh-kho	22/01/2018	45	4	2	1	0	0	0
517	524	1	Barh-kho	22/Jan/18	35	2	2	4	0	0	0	524	1	Barh-kho	22/01/2018	35	2	2	0	0	0	0
518	525	1	Barh-kho	22/Jan/18	60	2	2	4	0	0	1	525	1	Barh-kho	22/01/2018	60	2	2	0	0	1	0
519	526	1	Barh-kho	22/Jan/18	37	3	2	4	1	0	0	526	1	Barh-kho	22/01/2018	37	3	2	1	0	0	0
520	527	1	Barh-kho	22/Jan/18	22	3	2	4	1	1	1	527	1	Barh-kho	22/01/2018	22	3	2	1	1	1	0
521	528	1	Barh-kho	22/Jan/18	24	3	2	4	0	0	0	528	1	Barh-kho	22/01/2018	24	3	2	0	0	0	0
522	529	1	Barh-kho	22/Jan/18	39	1	2	4	0	0	1	529	1	Barh-kho	22/01/2018	39	1	2	0	0	1	0
523	530	1	Barh-kho	22/Jan/18	42	2	2	4	0	0	1	530	1	Barh-kho	22/01/2018	42	2	2	0	0	1	0
524	531	1	Barh-kho	22/Jan/18	65	2	2	4	0	0	1	531	1	Barh-kho	22/01/2018	65	2	2	0	0	1	0
525	532	1	Barh-kho	22/Jan/18	43	2	1	4	1	0	1	532	1	Barh-kho	22/01/2018	43	2	1	1	0	1	0
526	533	1	Barh-kho	22/Jan/18	48	2	1	4	1	0	1	533	1	Barh-kho	22/01/2018	48	2	1	1	0	1	0
527	534	1	Barh-kho	22/Jan/18	59	3	1	4	1	0	1	534	1	Barh-kho	22/01/2018	59	3	1	1	0	1	0
528	535	1	Barh-kho	22/Jan/18	58	1	1	4	0	0	1	535	1	Barh-kho	22/01/2018	58	1	1	0	0	1	0
529	536	1	Djalingo/ndra	22/Jan/18	48	1	1	4	0	0	0	536	1	Djalingo/ndra	22/01/2018	48	1	1	0	0	0	0
530	537	1	Djalingo/ndra	22/Jan/18	28	1	1	4	0	0	1	537	1	Djalingo/ndra	22/01/2018	28	1	1	0	0	1	0
531	538	1	Djalingo/ndra	22/Jan/18	40	2	1	4	1	1	0	538	1	Djalingo/ndra	22/01/2018	40	2	1	1	1	0	0
532	539	1	Djalingo/ndra	22/Jan/18	39	1	1	4	0	0	0	539	1	Djalingo/ndra	22/01/2018	39	1	1	0	0	0	0
533	540	1	Djalingo/ndra	22/Jan/18	40	3	1	4	1	1	0	540	1	Djalingo/ndra	22/01/2018	40	3	1	1	1	0	0
534	541	1	Djalingo/ndra	22/Jan/18	40	3	1	4	1	0	1	541	1	Djalingo/ndra	22/01/2018	40	3	1	1	0	1	0
535	542	1	Djalingo/ndra	22/Jan/18	60	1	2	4	1	0	1	542	1	Djalingo/ndra	22/01/2018	60	1	2	1	0	1	0
536	543	1	Djalingo/ndra	22/Jan/18	23	1	2	4	0	0	1	543	1	Djalingo/ndra	22/01/2018	23	1	2	0	0	1	0
537	544	1	Djalingo/ndra	22/Jan/18	15	2	2	4	0	0	0	544	1	Djalingo/ndra	22/01/2018	15	2	2	0	0	0	0
538	545	1	Djalingo/ndra	22/Jan/18	20	1	2	4	0	0	0	545	1	Djalingo/ndra	22/01/2018	20	1	2	0	0	0	0
539	546	1	Djalingo/ndra	22/Jan/18	35	2	2	4	0	0	1	546	1	Djalingo/ndra	22/01/2018	35	2	2	0	0	1	0
540	547	1	Djalingo/ndra	22/Jan/18	25	1	2	4	0	0	1	547	1	Djalingo/ndra	22/01/2018	25	1	2	0	0	1	0
541	548	1	Djalingo/ndra	22/Jan/18	56	3	2	4	1	0	0	548	1	Djalingo/ndra	22/01/2018	56	3	2	1	0	0	0
542	549	1	Djalingo/ndra	22/Jan/18	50	2	2	4	0	0	1	549	1	Djalingo/ndra	22/01/2018	50	2	2	0	0	1	0
543	550	1	Djalingo/ndra	22/Jan/18	29	1	2	4	0	0	1	550	1	Djalingo/ndra	22/01/2018	29	1	2	0	0	1	0
544	551	1	Djalingo/ndra	22/Jan/18	23	1	2	4	0	1	1	551	1	Djalingo/ndra	22/01/2018	23	1	2	0	1	1	0
545	552	1	Djalingo/ndra	22/Jan/18	40	2	2	4	1	1	0	552	1	Djalingo/ndra	22/01/2018	40	2	2	1	1	0	0
546	553	1	Djalingo/ndra	22/Jan/18	30	1	2	4	0	0	0	553	1	Djalingo/ndra	22/01/2018	30	1	2	0	0	0	0
547	554	1	Kemkaba	22/Jan/18	50	3	2	4	1	0	1	554	1	Kemkaba	22/01/2018	50	3	2	1	0	1	0
548	555	1	Kemkaba	22/Jan/18	50	3	2	4	0	0	1	555	1	Kemkaba	22/01/2018	50	3	2	0	0	1	0
549	556	1	Kemkaba	22/Jan/18	40	2	2	4	0	0	0	556	1	Kemkaba	22/01/2018	40	2	2	0	0	0	0
550	557	1	Kemkaba	22/Jan/18	28	1	2	4	1	0	0	557	1	Kemkaba	22/01/2018	28	1	2	1	0	0	0
551	558	1	Kemkaba	22/Jan/18	38	2	1	4	0	0	0	558	1	Kemkaba	22/01/2018	38	2	1	0	0	0	0
552	559	1	Kemkaba	22/Jan/18	20	1	1	4	0	0	1	559	1	Kemkaba	22/01/2018	20	1	1	0	0	1	0
553	560	1	Kemkaba	22/Jan/18	18	1	2	4	0	1	1	560	1	Kemkaba	22/01/2018	18	1	2	0	1	1	0
554	561	1	kemkaba	22/Jan/18	29	1	2	4	0	1	1	561	1	kemkaba	22/01/2018	29	1	2	0	1	1	0
555	562	1	Kemkaba	22/Jan/18	32	2	2	4	0	1	0	562	1	Kemkaba	22/01/2018	32	2	2	0	1	0	0
556	563	1	Kemkaba	22/Jan/18	20	1	2	4	0	1	1	563	1	Kemkaba	22/01/2018	20	1	2	0	1	1	0
557	564	1	Kemkaba	22/Jan/18	62	4	2	4	0	0	0	564	1	Kemkaba	22/01/2018	62	4	2	0	0	0	0
558	565	1	Kemkaba	22/Jan/18	17	1	2	4	0	0	1	565	1	Kemkaba	22/01/2018	17	1	2	0	0	1	0
559	566	1	Kemkaba	22/Jan/18	54	3	1	4	0	0	1	566	1	Kemkaba	22/01/2018	54	3	1	0	0	1	0
560	567	1	Kemkaba	22/Jan/18	30	1	2	4	0	0	0	567	1	Kemkaba	22/01/2018	30	1	2	0	0	0	0
561	568	1	kemkaba	22/Jan/18	35	2	2	4	0	1	0	568	1	kemkaba	22/01/2018	35	2	2	0	1	0	0
562	569	1	kemkaba	22/Jan/18	33	1	2	4	0	0	1	569	1	kemkaba	22/01/2018	33	1	2	0	0	1	0
563	570	1	Kemkaba	22/Jan/18	52	3	2	4	0	1	0	570	1	Kemkaba	22/01/2018	52	3	2	0	1	0	0
564	571	1	Kemkaba	22/Jan/18	32	2	2	4	1	0	1	571	1	Kemkaba	22/01/2018	32	2	2	1	0	1	0
565	572	1	Kemkaba	22/Jan/18	35	2	1	4	0	1	0	572	1	Kemkaba	22/01/2018	35	2	1	0	1	0	0
566	573	1	Kemkaba	22/Jan/18	25	1	2	4	0	1	0	573	1	Kemkaba	22/01/2018	25	1	2	0	1	0	0
567	574	1	Kemkaba	22/Jan/18	32	2	1	4	0	1	1	574	1	Kemkaba	22/01/2018	32	2	1	0	1	1	0
568	575	1	Kemkaba	22/Jan/18	45	2	2	4	0	1	1	575	1	Kemkaba	22/01/2018	45	2	2	0	1	1	0
569	576	1	Kemkaba	22/Jan/18	36	2	1	4	0	1	0	576	1	Kemkaba	22/01/2018	36	2	1	0	1	0	0
570	577	1	kemkaba	22/Jan/18	58	3	2	4	0	0	1	577	1	kemkaba	22/01/2018	58	3	2	0	0	1	0
571	1	2	Yao village	30/Jan/18	42	2	1	4	0	0	0	1	2	Yao village	30/01/2018	42	2	1	0	0	0	0
572	2	2	Yao village	30/Jan/18	50	3	2	4	0	1	0	2	2	Yao village	30/01/2018	50	3	2	0	1	0	0
573	3	2	Yao village	30/Jan/18	40	2	1	4	0	0	1	3	2	Yao village	30/01/2018	40	2	1	0	0	1	0
574	4	2	Yao village	30/Jan/18	55	3	2	4	0	0	1	4	2	Yao village	30/01/2018	55	3	2	0	0	1	0
575	5	2	Yao village	30/Jan/18	18	1	2	4	0	0	1	5	2	Yao village	30/01/2018	18	1	2	0	0	1	0
576	6	2	Yao village	30/Jan/18	30	1	2	4	0	0	1	6	2	Yao village	30/01/2018	30	1	2	0	0	1	0
577	7	2	Yao village	30/Jan/18	19	1	1	4	0	0	0	7	2	Yao village	30/01/2018	19	1	1	0	0	0	0
578	8	2	Yao village	30/Jan/18	71	4	1	4	1	1	1	8	2	Yao village	30/01/2018	71	4	1	1	1	1	0
579	9	2	Yao village	30/Jan/18	18	1	1	4	1	1	0	9	2	Yao village	30/01/2018	18	1	1	1	1	0	0
580	10	2	Yao village	30/Jan/18	39	2	1	4	1	0	1	10	2	Yao village	30/01/2018	39	2	1	1	0	1	0
581	11	2	Yao village	30/Jan/18	23	1	1	4	0	0	1	11	2	Yao village	30/01/2018	23	1	1	0	0	1	0
582	12	2	Yao village	30/Jan/18	39	2	1	4	1	1	1	12	2	Yao village	30/01/2018	39	2	1	1	1	1	0
583	13	2	Yao village	30/Jan/18	19	1	1	4	0	1	0	13	2	Yao village	30/01/2018	19	1	1	0	1	0	0
584	14	2	Yao village	30/Jan/18	40	2	1	4	0	1	0	14	2	Yao village	30/01/2018	40	2	1	0	1	0	0
585	15	2	Yao village	30/Jan/18	60	3	2	4	0	0	1	15	2	Yao village	30/01/2018	60	3	2	0	0	1	0
586	16	2	Yao village	30/Jan/18	49	3	1	4	0	0	0	16	2	Yao village	30/01/2018	49	3	1	0	0	0	0
587	17	2	Yao village	30/Jan/18	24	1	1	4	0	1	1	17	2	Yao village	30/01/2018	24	1	1	0	1	1	0
588	18	2	Yao village	30/Jan/18	17	1	1	4	0	0	1	18	2	Yao village	30/01/2018	17	1	1	0	0	1	0
589	19	2	Yao village	30/Jan/18	32	2	1	4	1	0	0	19	2	Yao village	30/01/2018	32	2	1	1	0	0	0
590	20	2	Yao village	30/Jan/18	15	1	1	4	0	0	1	20	2	Yao village	30/01/2018	15	1	1	0	0	1	0
591	41	2	Fourkouma	30/Jan/18	42	2	1	4	1	0	0	41	2	Fourkouma	30/01/2018	42	2	1	1	0	0	0
592	42	2	Fourkouma	30/Jan/18	50	3	1	4	0	0	1	42	2	Fourkouma	30/01/2018	50	3	1	0	0	0	0
593	43	2	Fourkouma	30/Jan/18	43	2	1	4	1	1	0	43	2	Fourkouma	30/01/2018	43	2	1	0	0	0	0
594	44	2	Fourkouma	30/Jan/18	40	2	1	4	0	0	0	44	2	Fourkouma	30/01/2018	40	2	1	0	0	0	0
595	45	2	Fourkouma	30/Jan/18	40	2	1	4	1	1	1	45	2	Fourkouma	30/01/2018	40	2	1	1	0	1	0
596	46	2	Fourkouma	30/Jan/18	45	1	1	4	1	0	1	46	2	Fourkouma	30/01/2018	45	1	1	1	0	1	0
597	47	2	Fourkouma	30/Jan/18	20	1	1	4	0	1	1	47	2	Fourkouma	30/01/2018	20	1	1	0	0	1	0
598	48	2	Fourkouma	30/Jan/18	70	4	1	4	0	0	1	48	2	Fourkouma	30/01/2018	70	4	1	0	0	1	0
599	49	2	Fourkouma	30/Jan/18	45	2	1	4	0	0	1	49	2	Fourkouma	30/01/2018	45	2	1	0	0	1	0
600	50	2	Fourkouma	30/Jan/18	30	1	1	4	0	0	1	50	2	Fourkouma	30/01/2018	30	1	1	0	0	1	0
601	51	2	Fourkouma	30/Jan/18	60	3	1	4	0	0	0	51	2	Fourkouma	30/01/2018	60	3	1	0	0	0	0
602	52	2	Fourkouma	30/Jan/18	38	2	1	4	0	0	0	52	2	Fourkouma	30/01/2018	38	2	1	0	0	0	0
603	53	2	Fourkouma	30/Jan/18	35	2	1	4	1	1	1	53	2	Fourkouma	30/01/2018	35	2	1	1	1	1	0
604	61	2	Seita daranga	31/Jan/18	75	4	1	4	0	0	1	61	2	Seita daranga	31/01/2018	75	4	1	0	0	1	0
605	62	2	Seita daranga	31/Jan/18	37	2	1	4	0	1	1	62	2	Seita daranga	31/01/2018	37	2	1	0	1	1	0
606	63	2	Seita daranga	31/Jan/18	70	4	1	4	0	0	1	63	2	Seita daranga	31/01/2018	70	4	1	0	0	1	1
607	64	2	Seita daranga	31/Jan/18	55	3	1	4	0	0	1	64	2	Seita daranga	31/01/2018	55	3	1	0	0	1	0
608	65	2	Seita daranga	31/Jan/18	70	4	1	4	1	0	1	65	2	Seita daranga	31/01/2018	70	4	1	1	0	1	0
609	66	2	Seita daranga	31/Jan/18	31	2	1	4	0	0	1	66	2	Seita daranga	31/01/2018	31	2	1	0	0	1	0
610	67	2	Seit daranga	31/Jan/18	20	1	1	4	0	0	1	67	2	Seit daranga	31/01/2018	20	1	1	0	0	1	0
611	68	2	Seita daranga	31/Jan/18	90	4	1	4	1	1	1	68	2	Seita daranga	31/01/2018	90	4	1	1	1	1	0
612	69	2	Seita daranga	31/Jan/18	60	3	2	4	0	0	1	69	2	Seita daranga	31/01/2018	60	3	2	0	0	1	0
613	70	2	Seita daranga	31/Jan/18	85	4	1	4	1	1	0	70	2	Seita daranga	31/01/2018	85	4	1	1	1	0	0
614	71	2	Seita daranga	31/Jan/18	27	1	1	4	0	0	0	71	2	Seita daranga	31/01/2018	27	1	1	0	0	0	0
615	72	2	Seita daranga	31/Jan/18	42	2	1	4	1	1	1	72	2	Seita daranga	31/01/2018	42	2	1	1	1	1	0
616	73	2	Seita daranga	31/Jan/18	36	2	1	4	1	0	1	73	2	Seita daranga	31/01/2018	36	2	1	1	0	1	0
617	74	2	Seita daranga	31/Jan/18	35	2	1	4	0	0	1	74	2	Seita daranga	31/01/2018	35	2	1	0	0	1	0
618	75	2	Seita daranga	31/Jan/18	55	3	2	4	0	0	0	75	2	Seita daranga	31/01/2018	55	3	2	0	0	0	0
619	76	2	Seita daranga	31/Jan/18	25	1	2	4	0	1	0	76	2	Seita daranga	31/01/2018	25	1	2	0	1	0	0
620	77	2	Seita daranga	31/Jan/18	57	3	1	4	1	0	1	77	2	Seita daranga	31/01/2018	57	3	1	1	0	1	0
621	78	2	Seita daranga	31/Jan/18	27	1	1	4	0	0	1	78	2	Seita daranga	31/01/2018	27	1	1	0	0	1	0
622	79	2	Seita daranga	31/Jan/18	36	2	1	4	1	1	1	79	2	Seita daranga	31/01/2018	36	2	1	1	1	1	0
623	80	2	Seita daranga	31/Jan/18	20	1	1	4	0	1	1	80	2	Seita daranga	31/01/2018	20	1	1	0	1	1	0
624	81	2	Seita tarsou	31/Jan/18	42	2	1	4	1	0	0	81	2	Seita tarsou	31/01/2018	42	2	1	1	0	0	0
625	82	2	Seita tarsou	31/Jan/18	55	3	1	4	0	0	1	82	2	Seita tarsou	31/01/2018	55	3	1	0	0	1	0
626	83	2	Seita tarsou	31/Jan/18	43	2	1	4	0	0	1	83	2	Seita tarsou	31/01/2018	43	2	1	0	0	1	0
627	84	2	Seita tarsou	31/Jan/18	50	3	1	4	1	0	1	84	2	Seita tarsou	31/01/2018	50	3	1	1	0	1	0
628	85	2	Seita tarsou	31/Jan/18	55	3	1	4	1	0	0	85	2	Seita tarsou	31/01/2018	55	3	1	1	0	0	0
629	86	2	Seita tarsou	31/Jan/18	60	3	1	4	0	0	1	86	2	Seita tarsou	31/01/2018	60	3	1	0	0	1	0
630	87	2	Seita tarsou	31/Jan/18	35	2	1	4	1	1	1	87	2	Seita tarsou	31/01/2018	35	2	1	1	1	1	0
631	88	2	Seita tarsou	31/Jan/18	46	3	1	4	0	0	1	88	2	Seita tarsou	31/01/2018	46	3	1	0	0	1	0
632	89	2	Seita tarsou	31/Jan/18	58	3	1	4	1	0	1	89	2	Seita tarsou	31/01/2018	58	3	1	1	0	1	0
633	90	2	Seita tarsou	31/Jan/18	87	4	1	4	1	0	1	90	2	Seita tarsou	31/01/2018	87	4	1	1	0	1	0
634	91	2	seita tarsou	31/Jan/18	60	3	2	4	0	1	0	91	2	seita tarsou	31/01/2018	60	3	2	0	1	0	0
635	92	2	Seita tarsou	31/Jan/18	35	2	2	4	0	0	1	92	2	Seita tarsou	31/01/2018	35	2	2	0	0	1	0
636	93	2	Seita tarsou	31/Jan/18	40	2	2	4	0	0	1	93	2	Seita tarsou	31/01/2018	40	2	2	0	0	1	0
637	94	2	Seita tarsou	31/Jan/18	50	3	1	4	0	0	1	94	2	Seita tarsou	31/01/2018	50	3	1	0	0	1	0
638	95	2	Seita tarsou	31/Jan/18	28	1	2	4	0	0	1	95	2	Seita tarsou	31/01/2018	28	1	2	0	0	1	0
639	96	2	Seita tarsou	31/Jan/18	75	4	1	4	0	0	1	96	2	Seita tarsou	31/01/2018	75	4	1	0	0	1	0
640	97	2	Seita tarsou	31/Jan/18	35	2	1	4	0	1	0	97	2	Seita tarsou	31/01/2018	35	2	1	0	1	0	0
641	98	2	Seita tarsou	31/Jan/18	45	2	2	4	0	0	0	98	2	Seita tarsou	31/01/2018	45	2	2	0	0	0	0
642	99	2	Seita tarsou	31/Jan/18	50	3	2	4	1	0	1	99	2	Seita tarsou	31/01/2018	50	3	2	1	0	1	0
643	100	2	Seita tarsou	31/Jan/18	36	2	1	4	1	0	0	100	2	Seita tarsou	31/01/2018	36	2	1	1	0	0	0
644	101	2	Maksaba	31/Jan/18	43	2	1	4	0	0	1	101	2	Maksaba	31/01/2018	43	2	1	0	0	1	0
645	102	2	Maksaba	31/Jan/18	46	3	1	4	1	0	1	102	2	Maksaba	31/01/2018	46	3	1	1	0	1	0
646	103	2	Maksaba	31/Jan/18	58	3	1	4	0	0	1	103	2	Maksaba	31/01/2018	58	3	1	0	0	1	0
647	104	2	Maksaba	31/Jan/18	40	2	1	4	0	0	0	104	2	Maksaba	31/01/2018	40	2	1	0	0	0	0
648	105	2	Maksaba	31/Jan/18	73	4	1	4	0	0	1	105	2	Maksaba	31/01/2018	73	4	1	0	0	1	0
649	106	2	Maksaba	31/Jan/18	80	4	1	4	0	0	1	106	2	Maksaba	31/01/2018	80	4	1	0	0	1	0
650	107	2	Maksaba	31/Jan/18	90	4	1	4	1	0	1	107	2	Maksaba	31/01/2018	90	4	1	1	0	1	0
651	108	2	Maksaba	31/Jan/18	60	3	1	4	0	0	1	108	2	Maksaba	31/01/2018	60	3	1	0	0	1	0
652	109	2	Maksaba	31/Jan/18	48	3	1	4	1	1	1	109	2	Maksaba	31/01/2018	48	3	1	1	1	1	0
653	110	2	Maksaba	31/Jan/18	45	2	1	4	1	0	1	110	2	Maksaba	31/01/2018	45	2	1	1	0	1	0
654	111	2	Maksaba	31/Jan/18	80	4	1	4	1	1	1	111	2	Maksaba	31/01/2018	80	4	1	1	1	1	0
655	112	2	Maksaba	31/Jan/18	100	4	1	4	1	0	1	112	2	Maksaba	31/01/2018	100	4	1	1	0	1	0
656	113	2	Maksaba	31/Jan/18	80	4	1	4	1	0	1	113	2	Maksaba	31/01/2018	80	4	1	1	0	1	0
657	114	2	Maksaba	31/Jan/18	100	4	1	4	1	0	1	114	2	Maksaba	31/01/2018	100	4	1	1	0	1	0
658	115	2	Maksaba	31/Jan/18	80	4	1	4	0	0	1	115	2	Maksaba	31/01/2018	80	4	1	0	0	1	0
659	116	2	Maksaba	31/Jan/18	50	3	1	4	1	1	1	116	2	Maksaba	31/01/2018	50	3	1	1	1	1	0
660	117	2	Maksaba	31/Jan/18	38	2	1	4	0	0	1	117	2	Maksaba	31/01/2018	38	2	1	0	0	1	0
661	118	2	Maksaba	31/Jan/18	50	3	1	4	0	0	1	118	2	Maksaba	31/01/2018	50	3	1	0	0	1	0
662	119	2	Maksaba	31/Jan/18	80	4	1	4	0	0	1	119	2	Maksaba	31/01/2018	80	4	1	0	0	1	0
663	120	2	Maksaba	31/Jan/18	60	3	1	4	0	0	1	120	2	Maksaba	31/01/2018	60	3	1	0	0	1	0
664	121	2	Senitaye	31/Jan/18	35	2	1	4	1	0	1	121	2	Senitaye	31/01/2018	35	2	1	1	0	1	0
665	122	2	Senitaye	31/Jan/18	50	3	1	4	0	1	1	122	2	Senitaye	31/01/2018	50	3	1	0	1	1	0
666	123	2	Senitaye	31/Jan/18	50	3	1	4	1	0	1	123	2	Senitaye	31/01/2018	50	3	1	1	0	1	0
667	124	2	Senitaye	31/Jan/18	50	3	1	4	0	0	1	124	2	Senitaye	31/01/2018	50	3	1	0	0	1	0
668	125	2	Senitaye	31/Jan/18	45	2	1	4	0	0	1	125	2	Senitaye	31/01/2018	45	2	1	0	0	1	0
669	126	2	Senitaye	31/Jan/18	40	2	1	4	0	0	1	126	2	Senitaye	31/01/2018	40	2	1	0	0	1	0
670	127	2	Senitaye	31/Jan/18	40	2	1	4	0	0	1	127	2	Senitaye	31/01/2018	40	2	1	0	0	1	0
671	128	2	Senitaye	31/Jan/18	25	1	1	4	0	0	1	128	2	Senitaye	31/01/2018	25	1	1	0	0	1	0
672	129	2	Senitaye	31/Jan/18	20	1	1	4	0	0	1	129	2	Senitaye	31/01/2018	20	1	1	0	0	1	0
673	130	2	Senitaye	31/Jan/18	28	1	1	4	0	0	1	130	2	Senitaye	31/01/2018	28	1	1	0	0	1	0
674	131	2	Senetaye	31/Jan/18	20	1	1	4	0	0	1	131	2	Senetaye	31/01/2018	20	1	1	0	0	1	0
675	132	2	Senitaye	31/Jan/18	30	1	1	4	0	0	1	132	2	Senitaye	31/01/2018	30	1	1	0	0	1	0
676	133	2	Senitaye	31/Jan/18	35	2	1	4	0	0	1	133	2	Senitaye	31/01/2018	35	2	1	0	0	1	0
677	134	2	Senitaye	31/Jan/18	48	3	1	4	0	0	1	134	2	Senitaye	31/01/2018	48	3	1	0	0	1	0
678	135	2	Senitaye	31/Jan/18	27	1	1	4	0	1	1	135	2	Senitaye	31/01/2018	27	1	1	0	1	1	0
679	136	2	Senitaye	31/Jan/18	48	3	1	4	0	0	1	136	2	Senitaye	31/01/2018	48	3	1	0	0	1	0
680	137	2	Senitaye	31/Jan/18	35	2	2	4	1	0	1	137	2	Senitaye	31/01/2018	35	2	2	1	0	1	0
681	138	2	Senitaye	31/Jan/18	42	2	1	4	1	0	1	138	2	Senitaye	31/01/2018	42	2	1	1	0	1	0
682	139	2	Senitaye	31/Jan/18	22	1	1	4	0	0	1	139	2	Senitaye	31/01/2018	22	1	1	0	0	1	0
683	140	2	Senitaye	31/Jan/18	27	1	1	4	0	0		140	2	Senitaye	31/01/2018	27	1	1	0	0		0
684	141	2	Baba Malik	01/Feb/18	40	2	1	4	1	0	1	141	2	Baba Malik	01/02/2018	40	2	1	1	0	1	0
685	142	2	Baba Malik	01/Feb/18	77	3	1	4	0	0	0	142	2	Baba Malik	01/02/2018	77	3	1	0	0	0	0
686	143	2	Baba Malik	01/Feb/18	77	3	1	4	1	0	1	143	2	Baba Malik	01/02/2018	77	3	1	1	0	1	0
687	144	2	Baba Malik	01/Feb/18	80	3	1	4	1	0	1	144	2	Baba Malik	01/02/2018	80	3	1	1	0	1	0
688	145	2	Bab Malik	01/Feb/18	38	2	1	4	0	0	1	145	2	Bab Malik	01/02/2018	38	2	1	0	0	1	0
689	146	2	Baba Malik	01/Feb/18	80	3	1	4	1	0	1	146	2	Baba Malik	01/02/2018	80	3	1	1	0	1	0
690	147	2	Baba Malik	01/Feb/18	60	3	1	4	0	0	1	147	2	Baba Malik	01/02/2018	60	3	1	0	0	1	0
691	148	2	Baba Malik	01/Feb/18	35	2	1	4	0	0	1	148	2	Baba Malik	01/02/2018	35	2	1	0	0	1	0
692	149	2	Baba Malik	01/Feb/18	38	2	1	4	0	0	1	149	2	Baba Malik	01/02/2018	38	2	1	0	0	1	1
693	150	2	Baba Malik	01/Feb/18	77	4	1	4	1	0	0	150	2	Baba Malik	01/02/2018	77	4	1	1	0	0	1
694	151	2	Baba Malik	01/Feb/18	41	2	1	4	1	0	1	151	2	Baba Malik	01/02/2018	41	2	1	1	0	1	0
695	152	2	Baba Malik	01/Feb/18	28	1	1	4	0	0	1	152	2	Baba Malik	01/02/2018	28	1	1	0	0	1	1
696	153	2	Baba Malik	01/Feb/18	48	3	1	4	1	0	1	153	2	Baba Malik	01/02/2018	48	3	1	1	0	1	0
697	160	2	Baba Malik	01/Feb/18	28	1	1	4	0	0	1	160	2	Baba Malik	01/02/2018	28	1	1	0	0	1	0
698	161	2	Tchaga ferick	01/Feb/18	60	3	1	4	1	0	1	161	2	Tchaga ferick	01/02/2018	60	3	1	1	0	1	0
699	162	2	Tchaga ferick	01/Feb/18	40	2	1	4	0	0	1	162	2	Tchaga ferick	01/02/2018	40	2	1	0	0	1	0
700	163	2	Tchaga ferick	01/Feb/18	50	3	1	4	0	0	1	163	2	Tchaga ferick	01/02/2018	50	3	1	0	0	1	0
701	164	2	Tchaga ferick	01/Feb/18	70	4	1	4	1	0	1	164	2	Tchaga ferick	01/02/2018	70	4	1	1	0	1	0
702	165	2	Tchaga ferick	01/Feb/18	48	2	1	4	0	0	1	165	2	Tchaga ferick	01/02/2018	48	2	1	0	0	1	0
703	166	2	Tchaga ferick	01/Feb/18	35	2	1	4	0	0	1	166	2	Tchaga ferick	01/02/2018	35	2	1	0	0	1	0
704	167	2	Tchaga ferick	01/Feb/18	35	2	1	4	0	0	1	167	2	Tchaga ferick	01/02/2018	35	2	1	0	0	1	0
705	168	2	Tchaga ferick	01/Feb/18	60	3	1	4	0	1	1	168	2	Tchaga ferick	01/02/2018	60	3	1	0	1	1	0
706	169	2	Tchaga ferick	01/Feb/18	40	2	1	4	1	0	1	169	2	Tchaga ferick	01/02/2018	40	2	1	1	0	1	0
707	170	2	Tchaga ferick	01/Feb/18	50	3	1	4	1	0	1	170	2	Tchaga ferick	01/02/2018	50	3	1	1	0	1	0
708	171	2	Tchaga ferick	01/Feb/18	37	2	1	4	0	0	1	171	2	Tchaga ferick	01/02/2018	37	2	1	0	0	1	0
709	172	2	Tchaga ferick	01/Feb/18	50	3	1	4	1	1	1	172	2	Tchaga ferick	01/02/2018	50	3	1	1	1	1	0
710	173	2	Tchaga ferick	01/Feb/18	50	3	1	4	1	1	1	173	2	Tchaga ferick	01/02/2018	50	3	1	1	1	1	0
711	174	2	Tchaga ferick	01/Feb/18	35	2	1	4	1	1	1	174	2	Tchaga ferick	01/02/2018	35	2	1	1	1	1	0
712	175	2	Tchaga ferick	01/Feb/18	45	2	1	4	0	0	1	175	2	Tchaga ferick	01/02/2018	45	2	1	0	0	1	0
713	176	2	Tchaga ferick	01/Feb/18	20	1	1	4	0	1	0	176	2	Tchaga ferick	01/02/2018	20	1	1	0	1	0	0
714	177	2	Tchaga ferick	01/Feb/18	30	1	1	4	0	1	0	177	2	Tchaga ferick	01/02/2018	30	1	1	0	1	0	0
715	178	2	Tchaga ferick	01/Feb/18	20	1	1	4	0	1	1	178	2	Tchaga ferick	01/02/2018	20	1	1	0	1	1	0
716	179	2	Tchaga ferick	01/Feb/18	19	1	1	4	0	1	1	179	2	Tchaga ferick	01/02/2018	19	1	1	0	1	1	0
717	180	2	Tchaga ferick	01/Feb/18	30	1	1	4	0	0	1	180	2	Tchaga ferick	01/02/2018	30	1	1	0	0	1	0
718	181	2	Azirega f	01/Feb/18	30	1	1	4	0	0	1	181	2	Azirega f	01/02/2018	30	1	1	0	0	1	0
719	182	2	Azirega f	01/Feb/18	35	2	1	4	0	0	1	182	2	Azirega f	01/02/2018	35	2	1	0	0	1	1
720	183	2	Azirega f	01/Feb/18	24	1	1	4	0	0	1	183	2	Azirega f	01/02/2018	24	1	1	0	0	1	0
721	184	2	Azirega f	01/Feb/18	31	2	1	4	0	1	0	184	2	Azirega f	01/02/2018	31	2	1	0	1	0	0
722	185	2	Azirega f	01/Feb/18	30	1	1	4	0	0	1	185	2	Azirega f	01/02/2018	30	1	1	0	0	1	0
723	201	2	Galo	02/Feb/18	48	3	1	4	1	1	1	201	2	Galo	02/02/2018	48	3	1	1	1	1	0
724	202	2	Galo	02/Feb/18	75	4	1	4	0	0	1	202	2	Galo	02/02/2018	75	4	1	0	0	1	0
725	203	2	Galo	02/Feb/18	40	2	1	4	1	0	1	203	2	Galo	02/02/2018	40	2	1	1	0	1	0
726	204	2	Galo	02/Feb/18	60	3	1	4	0	1	1	204	2	Galo	02/02/2018	60	3	1	0	1	1	0
727	205	2	Galo	02/Feb/18	45	2	1	4	0	0	1	205	2	Galo	02/02/2018	45	2	1	0	0	1	0
728	206	2	Galo	02/Feb/18	48	3	1	4	1	0	1	206	2	Galo	02/02/2018	48	3	1	1	0	1	0
729	207	2	Galo	02/Feb/18	50	3	1	4	0	0	1	207	2	Galo	02/02/2018	50	3	1	0	0	1	0
730	208	2	Galo	02/Feb/18	80	4	1	4	1	0	1	208	2	Galo	02/02/2018	80	4	1	1	0	1	0
731	209	2	Galo	02/Feb/18	55	3	1	4	1	0	1	209	2	Galo	02/02/2018	55	3	1	1	0	1	0
732	210	2	Galo	02/Feb/18	72	4	1	4	0	1	1	210	2	Galo	02/02/2018	72	4	1	0	1	1	0
733	211	2	Galo	02/Feb/18	30	1	1	4	0	0	1	211	2	Galo	02/02/2018	30	1	1	0	0	1	0
734	212	2	Galo	02/Feb/18	29	1	1	4	0	0	1	212	2	Galo	02/02/2018	29	1	1	0	0	1	0
735	213	2	Galo	02/Feb/18	20	1	1	4	0	0	1	213	2	Galo	02/02/2018	20	1	1	0	0	1	0
736	214	2	Galo	02/Feb/18	60	3	1	4	0	0	1	214	2	Galo	02/02/2018	60	3	1	0	0	1	0
737	215	2	Galo	02/Feb/18	28	1	1	4	1	0	1	215	2	Galo	02/02/2018	28	1	1	1	0	1	0
738	216	2	Galo	02/Feb/18	18	1	1	4	0	0	1	216	2	Galo	02/02/2018	18	1	1	0	0	1	0
739	217	2	Galo	02/Feb/18	25	1	1	4	1	0	1	217	2	Galo	02/02/2018	25	1	1	1	0	1	0
740	218	2	Galo	02/Feb/18	18	1	1	4	0	1	1	218	2	Galo	02/02/2018	18	1	1	0	1	1	0
741	219	2	Galo	02/Feb/18	22	1	1	4	0	1	0	219	2	Galo	02/02/2018	22	1	1	0	1	0	0
742	220	2	Galo	02/Feb/18	17	1	1	4	0	0	1	220	2	Galo	02/02/2018	17	1	1	0	0	1	0
743	221	2	Angolo f	02/Feb/18	52	3	1	4	1	0	1	221	2	Angolo f	02/02/2018	52	3	1	1	0	1	0
744	222	2	Angolo f	02/Feb/18	45	2	1	4	0	0	1	222	2	Angolo f	02/02/2018	45	2	1	0	0	1	0
745	223	2	Angolo f	02/Feb/18	35	2	1	4	0	1	1	223	2	Angolo f	02/02/2018	35	2	1	0	1	1	0
746	224	2	Angolo f	02/Feb/18	60	3	1	4	1	0	1	224	2	Angolo f	02/02/2018	60	3	1	1	0	1	0
747	225	2	Angolo f	02/Feb/18	45	2	1	4	1	1	0	225	2	Angolo f	02/02/2018	45	2	1	1	1	0	0
748	226	2	Angolo f	02/Feb/18	26	1	1	4	0	0	1	226	2	Angolo f	02/02/2018	26	1	1	0	0	1	0
749	227	2	Angolo f	02/Feb/18	37	2	1	4	1	0	1	227	2	Angolo f	02/02/2018	37	2	1	1	0	1	0
750	228	2	Angolo f	02/Feb/18	80	4	1	4	0	1	0	228	2	Angolo f	02/02/2018	80	4	1	0	1	0	0
751	229	2	Angolo f	02/Feb/18	70	4	1	4	1	0	0	229	2	Angolo f	02/02/2018	70	4	1	1	0	0	0
752	230	2	Angolo f	02/Feb/18	48	3	1	4	0	0	1	230	2	Angolo f	02/02/2018	48	3	1	0	0	1	0
753	231	2	Angolo f	02/Feb/18	35	2	1	4	1	0	1	231	2	Angolo f	02/02/2018	35	2	1	1	0	1	0
754	232	2	Angolo f	02/Feb/18	80	4	1	4	0	0	1	232	2	Angolo f	02/02/2018	80	4	1	0	0	1	0
755	233	2	Angolo f	02/Feb/18	40	2	1	4	1	0	0	233	2	Angolo f	02/02/2018	40	2	1	1	0	0	0
756	234	2	Angolo f	02/Feb/18	40	2	1	4	0	0	1	234	2	Angolo f	02/02/2018	40	2	1	0	0	1	0
757	235	2	Angolo f	02/Feb/18	60	3	1	4	0	1	0	235	2	Angolo f	02/02/2018	60	3	1	0	1	0	0
758	236	2	Angolo f	02/Feb/18	30	1	1	4	1	0	1	236	2	Angolo f	02/02/2018	30	1	1	1	0	1	0
759	237	2	Angolo f	02/Feb/18	34	2	1	4	0	0	1	237	2	Angolo f	02/02/2018	34	2	1	0	0	1	0
760	238	2	Angolo f	02/Feb/18	18	1	1	4	0	0	0	238	2	Angolo f	02/02/2018	18	1	1	0	0	0	0
761	239	2	Angolo f	02/Feb/18	17	1	1	4	0	1	1	239	2	Angolo f	02/02/2018	17	1	1	0	1	1	0
762	240	2	Angolo f	02/Feb/18	20	1	1	4	1	0	1	240	2	Angolo f	02/02/2018	20	1	1	1	0	1	0
763	241	2	Teketé	03/Feb/18	30	4	1	4	0	0	1	241	2	Teketé	03/02/2018	30	4	1	0	0	1	0
764	242	2	Teketé	03/Feb/18	60	3	1	4	1	0	0	242	2	Teketé	03/02/2018	60	3	1	1	0	0	0
765	243	2	Teketé	03/Feb/18	18	1	1	4	0	0	1	243	2	Teketé	03/02/2018	18	1	1	0	0	1	0
766	244	2	Teketé	03/Feb/18	28	1	1	4	0	0	1	244	2	Teketé	03/02/2018	28	1	1	0	0	1	0
767	245	2	Teketé	03/Feb/18	40	2	1	4	1	1	1	245	2	Teketé	03/02/2018	40	2	1	1	1	1	0
768	246	2	Teketé	03/Feb/18	20	1	1	4	0	1	0	246	2	Teketé	03/02/2018	20	1	1	0	1	0	0
769	247	2	Teketé	03/Feb/18	58	3	1	4	0	0	1	247	2	Teketé	03/02/2018	58	3	1	0	0	1	0
770	248	2	Teketé	03/Dec/18	65	4	1	4	1	0	1	248	2	Teketé	03/12/2018	65	4	1	1	0	1	0
771	249	2	Teketé	03/Feb/18	30	1	1	4	1	0	1	249	2	Teketé	03/02/2018	30	1	1	1	0	1	0
772	250	2	Teketé	03/Feb/18	45	2	1	4	1	0	1	250	2	Teketé	03/02/2018	45	2	1	1	0	1	0
773	251	2	Teketé	03/Feb/18	60	3	1	4	0	0	0	251	2	Teketé	03/02/2018	60	3	1	0	0	0	0
774	252	2	Teketé	03/Feb/18	40	2	1	4	0	0	1	252	2	Teketé	03/02/2018	40	2	1	0	0	1	0
775	253	2	Teketé	03/Feb/18	40	2	1	4	1	0	1	253	2	Teketé	03/02/2018	40	2	1	1	0	1	0
776	254	2	Teketé	03/Feb/18	25	1	1	4	1	0	1	254	2	Teketé	03/02/2018	25	1	1	1	0	1	0
777	255	2	Teketé	03/Feb/18	30	1	1	4	1	1	1	255	2	Teketé	03/02/2018	30	1	1	1	1	1	0
778	256	2	Teketé	03/Feb/18	70	4	1	4	1	1	1	256	2	Teketé	03/02/2018	70	4	1	1	1	1	0
779	257	2	Teketé	03/Feb/18	30	1	1	4	0	1	0	257	2	Teketé	03/02/2018	30	1	1	0	1	0	0
780	258	2	Teketé	03/Feb/18	23	1	1	4	0	0	0	258	2	Teketé	03/02/2018	23	1	1	0	0	0	0
781	259	2	Teketé	03/Feb/18	25	1	1	4	0	1	1	259	2	Teketé	03/02/2018	25	1	1	0	1	1	0
782	260	2	Teketé	03/Feb/18	54	3	1	4	1	0	1	260	2	Teketé	03/02/2018	54	3	1	1	0	1	0
783
784
785
786
787
788
789	281	2	Sidi Mafi	03/Feb/18	55	3	1	4	0	0	0	281	2	Sidi Mafi	03/02/2018	55	3	1	0	0	0	0
790	282	2	Sdi Mafi	03/Feb/18	25	1	1	4	1	0	1	282	2	Sdi Mafi	03/02/2018	25	1	1	1	0	1	0
791	283	2	Sidi Mafi	03/Feb/18	42	2	1	4	0	1	0	283	2	Sidi Mafi	03/02/2018	42	2	1	0	1	0	0
792	284	2	Sidi Mafi	03/Feb/18	80	4	1	4	1	1	0	284	2	Sidi Mafi	03/02/2018	80	4	1	1	1	0	0
793	285	1	Sidi Mafi	03/Feb/18	37	2	1	4	0	0	0	285	1	Sidi Mafi	03/02/2018	37	2	1	0	0	0	0
794	286	2	Sidi Mafi	03/Feb/18	20	1	1	4	0	0	0	286	2	Sidi Mafi	03/02/2018	20	1	1	0	0	0	1
795	287	2	Sidi Mafi	03/Feb/18	60	3	1	4	0	1	0	287	2	Sidi Mafi	03/02/2018	60	3	1	0	1	0	0
796	288	2	Sidi Mafi	03/Feb/18	20	1	2	4	0	1	1	288	2	Sidi Mafi	03/02/2018	20	1	2	0	1	1	0
797	289	2	Sidi Mafi	03/Feb/18	25	1	2	4	0	1	1	289	2	Sidi Mafi	03/02/2018	25	1	2	0	1	1	0
798	290	2	Sidi Mafi	03/Feb/18	30	1	2	4	0	0	0	290	2	Sidi Mafi	03/02/2018	30	1	2	0	0	0	0
799	291	2	Sidi Mafi	03/Feb/18	30	1	2	4	0	0	1	291	2	Sidi Mafi	03/02/2018	30	1	2	0	0	1	0
800	292	2	Sidi Mafi	03/Feb/18	22	1	1	4	0	0	1	292	2	Sidi Mafi	03/02/2018	22	1	1	0	0	1	0
801	293	2	Sidi Mafi	03/Feb/18	70	4	2	4	0	0	1	293	2	Sidi Mafi	03/02/2018	70	4	2	0	0	1	0
802	294	2	Sidi Mafi	03/Feb/18	18	1	1	4	1	1	0	294	2	Sidi Mafi	03/02/2018	18	1	1	1	1	0	1
803	295	2	Sidi Mafi	03/Feb/18	25	1	2	4	0	0	0	295	2	Sidi Mafi	03/02/2018	25	1	2	0	0	0	0
804	296	2	Sidi Mafi	03/Feb/18	48	3	1	4	0	0	1	296	2	Sidi Mafi	03/02/2018	48	3	1	0	0	1	0
805	297	2	Sidi Mafi	03/Feb/18	25	1	1	4	0	0	0	297	2	Sidi Mafi	03/02/2018	25	1	1	0	0	0	0
806	298	2	Sidi Mafi	03/Feb/18	22	1	1	4	0	0	1	298	2	Sidi Mafi	03/02/2018	22	1	1	0	0	1	0
807	299	2	Sidi Mafi	03/Feb/18	20	1	2	4	0	0	0	299	2	Sidi Mafi	03/02/2018	20	1	2	0	0	0	0
808	300	2	Sidi Madi	03/Feb/18	60	3	2	4	0	0	0	300	2	Sidi Madi	03/02/2018	60	3	2	0	0	0	0
809	301	2	Abourda	03/Feb/18	55	3	1	4	1	0	1	301	2	Abourda	03/02/2018	55	3	1	1	0	1	0
810	302	2	Abourda	03/Feb/18	38	2	1	4	1	1	1	302	2	Abourda	03/02/2018	38	2	1	1	1	1	0
811	303	2	Abourda	03/Feb/18	67	4	1	4	0	0	1	303	2	Abourda	03/02/2018	67	4	1	0	0	1	0
812	304	2	Abourda	03/Feb/18	80	4	1	4	0	0	1	304	2	Abourda	03/02/2018	80	4	1	0	0	1	0
813	305	2	Abourda	03/Feb/18	72	4	1	4	0	1	1	305	2	Abourda	03/02/2018	72	4	1	0	1	1	0
814	306	2	Abourda	03/Feb/18	31	2	1	4	0	1	1	306	2	Abourda	03/02/2018	31	2	1	0	1	1	0
815	307	2	Abourda	03/Feb/18	48	3	1	4	0	0	0	307	2	Abourda	03/02/2018	48	3	1	0	0	0	0
816	308	2	Abourda	03/Feb/18	41	2	1	4	0	0	1	308	2	Abourda	03/02/2018	41	2	1	0	0	1	0
817	309	2	Abourda	03/Feb/18	40	2	1	4	1	0	1	309	2	Abourda	03/02/2018	40	2	1	1	0	1	0
818	310	2	Abourda	03/Feb/18	73	4	1	4	1	0	1	310	2	Abourda	03/02/2018	73	4	1	1	0	1	0
819	311	2	Abourda	03/Feb/18	70	4	1	4	0	0	1	311	2	Abourda	03/02/2018	70	4	1	0	0	1	0
820	312	2	Abourda	03/Feb/18	38	2	1	4	0	0	1	312	2	Abourda	03/02/2018	38	2	1	0	0	1	0
821	313	2	Abourda	03/Feb/18	20	1	1	4	0	0	1	313	2	Abourda	03/02/2018	20	1	1	0	0	1	0
822	314	2	Abourda	03/Feb/18	40	2	1	4	1	0	1	314	2	Abourda	03/02/2018	40	2	1	1	0	1	0
823	315	2	Abourda	03/Feb/18	45	2	1	4	0	1	1	315	2	Abourda	03/02/2018	45	2	1	0	1	1	0
824	316	2	Abourda	03/Feb/18	30	1	1	4	0	0	1	316	2	Abourda	03/02/2018	30	1	1	0	0	1	0
825	317	2	Abourda	03/Feb/18	40	2	1	4	1	0	1	317	2	Abourda	03/02/2018	40	2	1	1	0	1	0
826	318	2	Abourda	03/Feb/18	55	2	1	4	0	0	0	318	2	Abourda	03/02/2018	55	2	1	0	0	0	0
827	319	2	Abourda	03/Feb/18	56	3	1	4	0	0	1	319	2	Abourda	03/02/2018	56	3	1	0	0	1	0
828	320	2	Abourda	03/Feb/18	60	3	1	4	0	0	1	320	2	Abourda	03/02/2018	60	3	1	0	0	1	0
829	321	2	Doubounoro	04/Feb/18	24	1	1	4	0	1	1	321	2	Doubounoro	04/02/2018	24	1	1	0	1	1	0
830	322	2	Doubounoro	04/Feb/18	50	3	1	4	0	0	1	322	2	Doubounoro	04/02/2018	50	3	1	0	0	1	0
831	323	2	Doubounoro	04/Feb/18	45	2	1	4	1	0	1	323	2	Doubounoro	04/02/2018	45	2	1	1	0	1	0
832	324	2	Doubounoro	04/Feb/18	24	1	1	4	1	0	1	324	2	Doubounoro	04/02/2018	24	1	1	1	0	1	0
833	325	2	Doubounoro	04/Feb/18	30	1	1	4	1	1	1	325	2	Doubounoro	04/02/2018	30	1	1	1	1	1	0
834	326	2	Doubounoro	04/Feb/18	28	1	2	4	0	1	1	326	2	Doubounoro	04/02/2018	28	1	2	0	1	1	0
835	327	2	Doubounoro	04/Feb/18	50	3	2	4	0	0	1	327	2	Doubounoro	04/02/2018	50	3	2	0	0	1	0
836	328	2	Doubounoro	04/Feb/18	42	2	1	4	0	1	1	328	2	Doubounoro	04/02/2018	42	2	1	0	1	1	0
837	329	2	Doubounoro	04/Feb/18	73	4	1	4	0	1	1	329	2	Doubounoro	04/02/2018	73	4	1	0	1	1	0
838	330	2	Doubounoro	04/Feb/18	46	3	1	4	1	0	1	330	2	Doubounoro	04/02/2018	46	3	1	1	0	1	0
839	331	2	Doubounoro	04/Feb/18	20	1	2	4	1	1	1	331	2	Doubounoro	04/02/2018	20	1	2	1	1	1	0
840	332	2	Doubounoro	04/Feb/18	40	2	1	4	0	0	1	332	2	Doubounoro	04/02/2018	40	2	1	0	0	1	0
841	333	2	Doubounoro	04/Feb/18	40	2	2	4	0	0	1	333	2	Doubounoro	04/02/2018	40	2	2	0	0	1	0
842	334	2	Doubounoro	04/Feb/18	20	1	2	4	0	0	1	334	2	Doubounoro	04/02/2018	20	1	2	0	0	1	0
843	335	2	Doubounoro	04/Feb/18	25	1	2	4	0	1	0	335	2	Doubounoro	04/02/2018	25	1	2	0	1	0	0
844	341	2	Farhana	04/Feb/18	60	3	1	4	1	1	1	341	2	Farhana	04/02/2018	60	3	1	1	1	1	0
845	342	2	Farhana	04/Feb/18	80	4	1	4	1	0	1	342	2	Farhana	04/02/2018	80	4	1	1	0	1	0
846	343	2	Farhana	04/Feb/18	50	3	2	4	0	0	1	343	2	Farhana	04/02/2018	50	3	2	0	0	1	0
847	344	2	Farhana	04/Feb/18	60	3	1	4	0	1	1	344	2	Farhana	04/02/2018	60	3	1	0	1	1	0
848	345	2	Farhana	04/Feb/18	65	4	1	4	1	1	1	345	2	Farhana	04/02/2018	65	4	1	1	1	1	0
849	346	2	Farhana	04/Feb/18	28	1	1	4	0	0	1	346	2	Farhana	04/02/2018	28	1	1	0	0	1	0
850	347	2	Farhana	04/Feb/18	20	1	1	4	0	0	1	347	2	Farhana	04/02/2018	20	1	1	0	0	1	0
851	348	2	Farhana	04/Feb/18	22	1	2	4	1	1	1	348	2	Farhana	04/02/2018	22	1	2	1	1	1	0
852	349	2	Farhana	04/Feb/18	48	3	1	4	1	0	1	349	2	Farhana	04/02/2018	48	3	1	1	0	1	0
853	350	2	Farhana	04/Feb/18	48	3	1	4	1	0	1	350	2	Farhana	04/02/2018	48	3	1	1	0	1	0
854	351	2	Farhana	04/Feb/18	45	2	1	4	1	0	1	351	2	Farhana	04/02/2018	45	2	1	1	0	1	0
855	352	2	Farhana	04/Feb/18	30	1	1	4	0	0	1	352	2	Farhana	04/02/2018	30	1	1	0	0	1	0
856	353	2	Farhana	04/Feb/18	35	2	1	4	0	0	0	353	2	Farhana	04/02/2018	35	2	1	0	0	0	0
857	354	2	Farhana	04/Feb/18	30	1	1	4	0	0	1	354	2	Farhana	04/02/2018	30	1	1	0	0	1	0
858	355	2	Farhana	04/Feb/18	40	2	1	4	1	0	1	355	2	Farhana	04/02/2018	40	2	1	1	0	1	0
859	356	2	Farhana	04/Feb/18	30	1	1	4	0	0	1	356	2	Farhana	04/02/2018	30	1	1	0	0	1	0
860	357	2	Farhana	04/Feb/18	50	3	2	4	0	1	1	357	2	Farhana	04/02/2018	50	3	2	0	1	1	0
861	358	2	Farhana	04/Feb/18	47	3	2	4	0	0	1	358	2	Farhana	04/02/2018	47	3	2	0	0	1	0
862	359	2	Farhana	04/Feb/18	60	3	1	4	0	0	1	359	2	Farhana	04/02/2018	60	3	1	0	0	1	0
863	360	2	Farhana	04/Feb/18	30	2	1	4	0	1	0	360	2	Farhana	04/02/2018	30	2	1	0	1	0	0
864	361	2	Maroubo	04/Feb/18	35	2	1	4	0	0	1	361	2	Maroubo	04/02/2018	35	2	1	0	0	1	0
865	362	2	Maroubo	01/Apr/18	18	1	1	4	1	0	1	362	2	Maroubo	01/04/2018	18	1	1	1	0	1	0
866	363	2	Maroubo	04/Feb/18	25	1	1	4	0	0	1	363	2	Maroubo	04/02/2018	25	1	1	0	0	1	0
867	364	2	Maroubo	04/Feb/18	23	1	1	4	0	0	0	364	2	Maroubo	04/02/2018	23	1	1	0	0	0	0
868	365	2	Maroubo	04/Feb/18	20	1	1	4	0	1	1	365	2	Maroubo	04/02/2018	20	1	1	0	1	1	1
869	366	2	Maroubo	04/Feb/18	18	1	1	4	0	0	0	366	2	Maroubo	04/02/2018	18	1	1	0	0	0	0
870	367	2	Maroubo	04/Feb/18	38	2	1	4	0	1	0	367	2	Maroubo	04/02/2018	38	2	1	0	1	0	0
871	368	2	Maroubo	04/Feb/18	20	1	1	4	1	0	1	368	2	Maroubo	04/02/2018	20	1	1	1	0	1	0
872	369	2	Maroubo	04/Feb/18	19	1	1	4	0	1	0	369	2	Maroubo	04/02/2018	19	1	1	0	1	0	0
873	370	2	Maroubo	04/Feb/18	45	1	1	4	0	1	0	370	2	Maroubo	04/02/2018	45	1	1	0	1	0	0
874	371	2	Maroubo	04/Feb/18	22	1	1	4	0	1	1	371	2	Maroubo	04/02/2018	22	1	1	0	1	1	0
875	381	2	Garia f	04/Feb/18	54	3	1	4	0	0	1	381	2	Garia f	04/02/2018	54	3	1	0	0	1	0
876	382	2	Garia f	04/Feb/18	37	2	1	4	0	1	1	382	2	Garia f	04/02/2018	37	2	1	0	1	1	0
877	383	2	Garia f	04/Feb/18	45	2	1	4	0	0	1	383	2	Garia f	04/02/2018	45	2	1	0	0	1	0
878	384	2	Garia f	04/Feb/18	32	2	1	4	0	0	1	384	2	Garia f	04/02/2018	32	2	1	0	0	1	0
879	385	2	Garia f	04/Feb/18	50	3	1	4	0	1	1	385	2	Garia f	04/02/2018	50	3	1	0	1	1	1
880	386	2	Garia f	04/Feb/18	30	1	1	4	0	0	1	386	2	Garia f	04/02/2018	30	1	1	0	0	1	0
881	387	2	Garia f	04/Feb/18	28	1	1	4	0	0	0	387	2	Garia f	04/02/2018	28	1	1	0	0	0	0
882	388	2	Garia f	04/Feb/18	32	2	1	4	0	0	0	388	2	Garia f	04/02/2018	32	2	1	0	0	0	0
883	389	2	Garia f	04/Feb/18	28	1	1	4	0	0	1	389	2	Garia f	04/02/2018	28	1	1	0	0	1	0
884	390	2	Garia f	04/Feb/18	30	1	1	4	0	0	1	390	2	Garia f	04/02/2018	30	1	1	0	0	1	0
885	391	2	Garia f	04/Feb/18	33	2	1	4	0	1	1	391	2	Garia f	04/02/2018	33	2	1	0	1	1	0
886	392	2	Garia f	04/Feb/18	40	2	1	4	0	0	1	392	2	Garia f	04/02/2018	40	2	1	0	0	1	0
887	393	2	Garia f	04/Feb/18	18	1	1	4	0	1	1	393	2	Garia f	04/02/2018	18	1	1	0	1	1	0
888	394	2	Garia f	04/Feb/18	17	1	1	4	0	0	1	394	2	Garia f	04/02/2018	17	1	1	0	0	1	0
889	395	2	Garia f	04/Feb/18	18	1	1	4	0	0	1	395	2	Garia f	04/02/2018	18	1	1	0	0	1	0
890	396	2	Garia f	04/Feb/18	20	1	1	4	0	0	1	396	2	Garia f	04/02/2018	20	1	1	0	0	1	0
891	397	2	Garia f	04/Feb/18	20	1	1	4	0	0	1	397	2	Garia f	04/02/2018	20	1	1	0	0	1	0
892	398	2	Garia f	04/Feb/18	21	1	1	4	0	1	1	398	2	Garia f	04/02/2018	21	1	1	0	1	1	0
893	399	2	Garia f	04/Feb/18	38	2	1	4	0	0	1	399	2	Garia f	04/02/2018	38	2	1	0	0	1	0
894	400	2	Garia f	04/Feb/18	32	2	1	4	1	0	1	400	2	Garia f	04/02/2018	32	2	1	1	0	1	0
895	401	2	Maguetti	05/Feb/18	65	4	1	4	0	0	0	401	2	Maguetti	05/02/2018	65	4	1	0	0	0	0
896	402	2	Maguetti	05/Feb/18	54	3	1	4	0	0	1	402	2	Maguetti	05/02/2018	54	3	1	0	0	1	0
897	403	2	Maguetti	05/Feb/18	27	1	1	4	0	1	1	403	2	Maguetti	05/02/2018	27	1	1	0	1	1	0
898	404	2	Maguetti	05/Feb/18	35	2	1	4	0	0	1	404	2	Maguetti	05/02/2018	35	2	1	0	0	1	1
899	405	2	Maguetti	05/Feb/18	26	1	1	4	1	1	1	405	2	Maguetti	05/02/2018	26	1	1	1	1	1	0
900	406	2	Maguetti	05/Feb/18	22	1	1	4	0	1	1	406	2	Maguetti	05/02/2018	22	1	1	0	1	1	0
901	407	2	Maguetti	05/Feb/18	20	1	1	4	0	0	1	407	2	Maguetti	05/02/2018	20	1	1	0	0	1	0
902	408	2	Maguetti	05/Feb/18	20	1	1	4	0	0		408	2	Maguetti	05/02/2018	20	1	1	0	0	0	0
903	409	2	Maguetti	05/Feb/18	20	1	1	4	0	0	0	409	2	Maguetti	05/02/2018	20	1	1	0	0	0	0
904	410	2	Maguetti	05/Feb/18	18	1	1	4	1	1	1	410	2	Maguetti	05/02/2018	18	1	1	1	1	1	0
905	411	2	Maguetti	05/Feb/18	20	1	1	4	0	0	1	411	2	Maguetti	05/02/2018	20	1	1	0	0	1	0
906	412	2	Maguetti	05/Feb/18	35	2	1	4	1	0	1	412	2	Maguetti	05/02/2018	35	2	1	1	0	1	0
907	421	2	Djoubak	05/Feb/18	68	4	1	4	0	1	1	421	2	Djoubak	05/02/2018	68	4	1	0	1	1	0
908	422	2	Djoubak	05/Feb/18	60	3	1	4	0	1	0	422	2	Djoubak	05/02/2018	60	3	1	0	1	0	0
909	423	2	Djoubak	05/Feb/18	64	4	1	4	0	1	1	423	2	Djoubak	05/02/2018	64	4	1	0	1	1	0
910	424	2	Djoubak	05/Feb/18	71	4	1	4	0	0	1	424	2	Djoubak	05/02/2018	71	4	1	0	0	1	0
911	425	2	Djoubak	05/Feb/18	80	4	1	4	0	0	0	425	2	Djoubak	05/02/2018	80	4	1	0	0	0	0
912	426	2	Djoubak	05/Feb/18	40	2	1	4	0	1	1	426	2	Djoubak	05/02/2018	40	2	1	0	1	1	0
913	427	2	Djoubak	05/Feb/18	18	1	1	4	0	1	1	427	2	Djoubak	05/02/2018	18	1	1	0	1	1	0
914	428	2	Djoubak	05/Feb/18	30	1	1	4	0	1	1	428	2	Djoubak	05/02/2018	30	1	1	0	1	1	0
915	429	2	Djoubak	05/Feb/18	60	3	1	4	0	0	1	429	2	Djoubak	05/02/2018	60	3	1	0	0	1	0
916	430	2	Djoubak	05/Feb/18	70	4	1	4	0	0	0	430	2	Djoubak	05/02/2018	70	4	1	0	0	0	0
917	431	2	Djoubak	05/Feb/18	22	1	1	4	1	0	1	431	2	Djoubak	05/02/2018	22	1	1	1	0	1	0
918	432	2	Djoubak	05/Feb/18	24	1	1	4	0	0	1	432	2	Djoubak	05/02/2018	24	1	1	0	0	1	0
919	433	2	Djoubak	05/Feb/18	50	3	1	4	0	0	1	433	2	Djoubak	05/02/2018	50	3	1	0	0	1	0
920	434	2	Djoubak	05/Feb/18	20	1	1	4	0	0	1	434	2	Djoubak	05/02/2018	20	1	1	0	0	1	0
921	435	2	Djoubak	05/Feb/18	40	2	1	4	1	1	1	435	2	Djoubak	05/02/2018	40	2	1	1	1	1	1
922	436	2	Djoubak	05/Feb/18	30	1	1	4	0	1	1	436	2	Djoubak	05/02/2018	30	1	1	0	1	1	0
923	437	2	Djoubak	05/Feb/18	35	2	1	4	0	1	1	437	2	Djoubak	05/02/2018	35	2	1	0	1	1	0
924	438	2	Djoubak	05/Feb/18	45	2	1	4	0	0	1	438	2	Djoubak	05/02/2018	45	2	1	0	0	1	0
925	439	2	Djoubak	05/Feb/18	25	1	1	4	1	0	1	439	2	Djoubak	05/02/2018	25	1	1	1	0	1	0
926	440	2	Djoubak	05/Feb/18	25	1	1	4	0	0	0	440	2	Djoubak	05/02/2018	25	1	1	0	0	0	0
927	441	2	Bimanga	05/Feb/18	41	2	1	4	1	0	0	441	2	Bimanga	05/02/2018	41	2	1	1	0	0	0
928	442	2	Bimanga	05/Feb/18	35	2	1	4	1	0	1	442	2	Bimanga	05/02/2018	35	2	1	1	0	1	0
929	443	2	Bimanga	05/Feb/18	48	3	1	4	0	0	1	443	2	Bimanga	05/02/2018	48	3	1	0	0	1	0
930	444	2	Bimanga	05/Feb/18	43	2	1	4	1	0	1	444	2	Bimanga	05/02/2018	43	2	1	1	0	1	0
931	445	2	Bimanga	05/Feb/18	60	3	1	4	0	0	1	445	2	Bimanga	05/02/2018	60	3	1	0	0	1	0
932	446	2	Bimanga	05/Feb/18	50	3	1	4	0	0	1	446	2	Bimanga	05/02/2018	50	3	1	0	0	1	0
933	447	2	Bimanga	05/Feb/18	55	3	1	4	1	1	1	447	2	Bimanga	05/02/2018	55	3	1	1	1	1	0
934	448	2	Bimanga	05/Feb/18	50	3	1	4	1	0	1	448	2	Bimanga	05/02/2018	50	3	1	1	0	1	0
935	449	2	Bimanga	05/Feb/18	40	2	1	4	0	1	1	449	2	Bimanga	05/02/2018	40	2	1	0	1	1	0
936	450	2	Bimanga	05/Feb/18	40	2	1	4	1	1	1	450	2	Bimanga	05/02/2018	40	2	1	1	1	1	0
937	451	2	Bimanga	05/Feb/18	23	1	1	4	1	0	1	451	2	Bimanga	05/02/2018	23	1	1	1	0	1	0
938	452	2	Bimanga	05/Feb/18	43	2	1	4	1	0	1	452	2	Bimanga	05/02/2018	43	2	1	1	0	1	0
939	453	2	Bimanga	05/Feb/18	52	3	1	4	1	0	0	453	2	Bimanga	05/02/2018	52	3	1	1	0	0	0
940	454	2	Bimanga	05/Feb/18	25	1	1	4	0	0	1	454	2	Bimanga	05/02/2018	25	1	1	0	0	1	0
941	455	2	Bimanga	05/Feb/18	46	3	1	4	1	1	1	455	2	Bimanga	05/02/2018	46	3	1	1	1	1	1
942	456	2	Bimanga	05/Feb/18	20	1	1	4	0	1	0	456	2	Bimanga	05/02/2018	20	1	1	0	1	0	0
943	457	2	Bimanga	05/Feb/18	30	1	1	4	0	1	1	457	2	Bimanga	05/02/2018	30	1	1	0	1	1	0
944	458	2	Bimanga	05/Feb/18	32	2	1	4	1	0	0	458	2	Bimanga	05/02/2018	32	2	1	1	0	0	0
945	459	2	Bimanga	05/Feb/18	30	1	1	4	1	0	1	459	2	Bimanga	05/02/2018	30	1	1	1	0	1	0
946	460	2	Bimanga	05/Feb/18	65	4	1	4	0	1	1	460	2	Bimanga	05/02/2018	65	4	1	0	1	1	0
947	461	2	Amdjamena B	06/Feb/18	57	3	1	4	0	1	1	461	2	Amdjamena B	06/02/2018	57	3	1	0	1	1	0
948	462	2	Amdjamena B	06/Feb/18	26	1	1	4	0	1	0	462	2	Amdjamena B	06/02/2018	26	1	1	0	1	0	0
949	463	2	Amdjamena B	06/Feb/18	28	1	1	4	0	1	1	463	2	Amdjamena B	06/02/2018	28	1	1	0	1	1	0
950	464	2	Amdjamena B	06/Feb/18	75	4	1	4	0	1	1	464	2	Amdjamena B	06/02/2018	75	4	1	0	1	1	0
951	465	2	Amdjamena B	06/Feb/18	48	3	1	4	0	0	1	465	2	Amdjamena B	06/02/2018	48	3	1	0	0	1	0
952	466	2	Amdjamena B	06/Feb/18	48	3	1	4	1	1	1	466	2	Amdjamena B	06/02/2018	48	3	1	1	1	1	0
953	467	2	Amdjamena B	06/Feb/18	34	2	1	4	1	0	1	467	2	Amdjamena B	06/02/2018	34	2	1	1	0	1	0
954	468	2	Amdjamena B	06/Feb/18	44	2	1	4	0	1	1	468	2	Amdjamena B	06/02/2018	44	2	1	0	1	1	1
955	469	2	Amdjamena B	06/Feb/18	50	3	1	4	1	0	1	469	2	Amdjamena B	06/02/2018	50	3	1	1	0	1	0
956	470	2	Amdjamena B	06/Feb/18	40	2	1	4	1	0	1	470	2	Amdjamena B	06/02/2018	40	2	1	1	0	1	0
957	471	2	Amdjamena B	06/Feb/18	42	2	1	4	1	1	1	471	2	Amdjamena B	06/02/2018	42	2	1	1	1	1	0
958	472	2	Amdjamena B	06/Feb/18	45	2	1	4	1	0	1	472	2	Amdjamena B	06/02/2018	45	2	1	1	0	1	0
959	473	2	Amdjamena B	06/Feb/18	38	2	2	4	1	0	1	473	2	Amdjamena B	06/02/2018	38	2	2	1	0	1	0
960	474	2	Amdjamena B	06/Feb/18	25	1	1	4	0	0	0	474	2	Amdjamena B	06/02/2018	25	1	1	0	0	0	0
961	475	2	Amdjamena B	06/Feb/18	22	1	1	4	0	0	1	475	2	Amdjamena B	06/02/2018	22	1	1	0	0	1	0
962	476	2	Amdjamena B	06/Feb/18	30	1	1	4	1	0	1	476	2	Amdjamena B	06/02/2018	30	1	1	1	0	1	0
963	477	2	Amdjamena B	06/Feb/18	25	1	1	4	0	0	1	477	2	Amdjamena B	06/02/2018	25	1	1	0	0	1	0
964	478	2	Amdjamena B	06/Feb/18	26	1	1	4	1	1	0	478	2	Amdjamena B	06/02/2018	26	1	1	1	1	0	0
965	479	2	Amdjamena B	06/Feb/18	21	1	1	4	0	0	0	479	2	Amdjamena B	06/02/2018	21	1	1	0	0	0	0
966	480	2	Amdjamena B	06/Feb/18	50	3	1	4	1	0	1	480	2	Amdjamena B	06/02/2018	50	3	1	1	0	1	0
967
968
969
